# Supplementary material for: Demonstration of a terahertz coplanar-strip spoof-surface-plasmon-polariton low-pass filter
Source: Sci Rep. 2024 Jan 2;14:182. doi: 10.1038/s41598-023-50599-y (PMC10762113; doi:10.1038/s41598-023-50599-y)
Supplement: Supplementary file 1 — Supplementary Information 1. [file 41598_2023_50599_MOESM1_ESM.xlsx]

## Sheet: Figure 3
ky_d/360 [deg]	mag(Mode(1)) [] - Hs='45um'	mag(Mode(1)) [] - Hs='85um'	mag(Mode(1)) [] - Hs='105um'
0	0	0	0
0.0416667	183000000000	171000000000	161000000000
0.0833333	360000000000	316000000000	290000000000
0.125	524000000000	421000000000	377000000000
0.166667	668000000000	493000000000	433000000000
0.208333	779000000000	543000000000	470000000000
0.25	861000000000	576000000000	494000000000
0.291667	923000000000	599000000000	509000000000
0.333333	968000000000	615000000000	520000000000
0.375	999000000000	625000000000	526000000000
0.416667	1020000000000	631000000000	531000000000
0.458333	1030000000000	635000000000	533000000000
0.5	1040000000000	636000000000	534000000000

## Sheet: Figure 4
freq. (THz)	Reference CPS	Hn = 105 µm	Hn = 85 µm		freq. (THz)	Hn = 45 µm
0.01	-0.720751	-0.800208	-0.784282		0.1	-1.37412
0.02	-0.838693	-0.978549	-0.949552		0.12	-1.40387
0.03	-0.938088	-1.13379	-1.10428		0.14	-1.43361
0.04	-1.01645	-1.2734	-1.23818		0.16	-1.46336
0.05	-1.07717	-1.38406	-1.34159		0.18	-1.4931
0.06	-1.12457	-1.45969	-1.41185		0.2	-1.52284
0.07	-1.16218	-1.50408	-1.45242		0.22	-1.5447
0.08	-1.19261	-1.52848	-1.47198		0.24	-1.56627
0.09	-1.21776	-1.54779	-1.48245		0.26	-1.59561
0.1	-1.23897	-1.57618	-1.49583		0.28	-1.62933
0.11	-1.25719	-1.62299	-1.52102		0.3	-1.66118
0.12	-1.27311	-1.69036	-1.56155		0.32	-1.6908
0.13	-1.28726	-1.77343	-1.61531		0.34	-1.72304
0.14	-1.30004	-1.8631	-1.67611		0.36	-1.76023
0.15	-1.31177	-1.94998	-1.7365		0.38	-1.79835
0.16	-1.32267	-2.02783	-1.79049		0.4	-1.83253
0.17	-1.33289	-2.0955	-1.83546		0.42	-1.86408
0.18	-1.34252	-2.1569	-1.87267		0.44	-1.89934
0.19	-1.35163	-2.21918	-1.9064		0.46	-1.94172
0.2	-1.36026	-2.28996	-1.94221		0.48	-1.98772
0.21	-1.36845	-2.37458	-1.98481		0.5	-2.0317
0.22	-1.37628	-2.4745	-2.0365		0.52	-2.0724
0.23	-1.38381	-2.58756	-2.09668		0.54	-2.11306
0.24	-1.39111	-2.70985	-2.16259		0.56	-2.15647
0.25	-1.39821	-2.83809	-2.23093		0.58	-2.20239
0.26	-1.40513	-2.9715	-2.29945		0.6	-2.24963
0.27	-1.41187	-3.11209	-2.36792		0.62	-2.29746
0.28	-1.41843	-3.26345	-2.43808		0.64	-2.34424
0.29	-1.42479	-3.42865	-2.51266		0.66	-2.38782
0.3	-1.43096	-3.60827	-2.59402		0.68	-2.429
0.31	-1.43699	-3.79992	-2.68288		0.7	-2.47233
0.32	-1.4429	-3.99935	-2.77801		0.72	-2.52049
0.33	-1.44877	-4.20262	-2.87684		0.74	-2.56946
0.34	-1.45463	-4.40766	-2.97678		0.76	-2.61497
0.35	-1.46047	-4.61394	-3.07665		0.78	-2.6635
0.36	-1.46627	-4.81949	-3.17737		0.8	-2.7323
0.37	-1.47198	-5.01679	-3.28144		0.82	-2.84014
0.38	-1.47756	-5.19011	-3.39138		0.84	-3.00138
0.39	-1.48299	-5.31745	-3.50782		0.86	-3.22711
0.4	-1.48827	-5.3777	-3.6283		0.88	-3.52004
0.41	-1.49343	-5.36073	-3.7475		0.9	-3.85684
0.42	-1.49852	-5.27601	-3.85886		0.92	-4.19547
0.43	-1.5036	-5.15599	-3.9566		0.94	-4.50068
0.44	-1.50874	-5.05501	-4.03699		0.96	-4.64697
0.45	-1.51397	-5.04798	-4.09839		0.98	-4.62376
0.46	-1.51924	-5.23024	-4.14043		1	-5.56301
0.47	-1.52448	-5.7039	-4.16346		1.02	-8.49054
0.48	-1.5296	-6.51057	-4.16901		1.04	-15.2025
0.49	-1.5346	-7.43586	-4.16167		1.06	-27.9634
0.5	-1.53953	-7.80456	-4.15151		1.08	-27.9992
0.51	-1.54445	-7.58808	-4.15579		1.1	-27.5618
0.52	-1.5494	-11.5122	-4.19882		1.12	-28.7593
0.53	-1.55444	-17.5451	-4.30959		1.14	-31.4751
0.54	-1.55958	-25.6826	-4.5169		1.16	-33.4918
0.55	-1.56485	-27.1657	-4.84138		1.18	-32.6919
0.56	-1.57023	-27.5293	-5.28579		1.2	-29.2954
0.57	-1.57568	-26.876	-5.82484		1.22	-25.8571
0.58	-1.58109	-26.1489	-6.34568		1.24	-24.1331
0.59	-1.58635	-25.901	-6.48434		1.26	-24.0128
0.6	-1.59148	-26.2465	-6.29809		1.28	-24.8369
0.61	-1.59659	-26.9897	-7.56095		1.3	-26.293
0.62	-1.60175	-27.7362	-11.7643		1.32	-27.9831
0.63	-1.60703	-28.0016	-15.5311		1.34	-29.2962
0.64	-1.61247	-27.4701	-28.4998		1.36	-29.6624
0.65	-1.61807	-26.3099	-27.0907		1.38	-27.5498
0.66	-1.62383	-25.0123	-27.7039		1.4	-24.0809
0.67	-1.62976	-23.9937	-27.6974		1.42	-21.5315
0.68	-1.63585	-23.4506	-28.0832		1.44	-20.4943
0.69	-1.64196	-23.4116	-28.8212		1.46	-19.9144
0.7	-1.64779	-23.8203	-29.6221		1.48	-19.4318
0.71	-1.65338	-24.5554	-30.1489		1.5	-19.7217
0.72	-1.65896	-25.4039	-30.0355		1.52	-21.295
0.73	-1.66467	-26.0568	-29.1615		1.54	-23.2443
0.74	-1.67053	-26.1873	-27.8362		1.56	-24.1085
0.75	-1.67652	-25.6165	-26.5111		1.58	-23.263
0.76	-1.68264	-24.4266	-25.5004		1.6	-22.957
0.77	-1.68886	-23.0425	-24.9516		1.62	-24.1818
0.78	-1.69517	-21.6596	-24.9153		1.64	-24.8438
0.79	-1.70159	-20.4766	-25.333		1.66	-22.9649
0.8	-1.70813	-19.7573	-26.108		1.68	-19.3826
0.81	-1.71477	-19.6198	-27.048		1.7	-17.8497
0.82	-1.7215	-19.8856	-27.8308		1.72	-17.4755
0.83	-1.72835	-20.2537	-28.1036		1.74	-16.6226
0.84	-1.73529	-20.5469	-27.617		1.76	-15.1011
0.85	-1.74225	-20.8889	-26.4125		1.78	-14.5667
0.86	-1.74918	-21.8481	-24.8279		1.8	-16.3407
0.87	-1.75604	-23.4652	-23.2496		1.82	-17.8789
0.88	-1.76286	-24.3369	-21.9269		1.84	-18.3815
0.89	-1.76973	-24.1092	-20.9564		1.86	-18.5089
0.9	-1.77679	-23.3295	-20.3453		1.88	-19.5292
0.91	-1.78404	-22.3051	-20.076		1.9	-20.7464
0.92	-1.79117	-21.1388	-20.1313		1.92	-20.3014
0.93	-1.79844	-19.8782	-20.4896		1.94	-18.1405
0.94	-1.80608	-18.5789	-21.114		1.96	-15.5014
0.95	-1.81402	-17.3303	-21.9495		1.98	-15.2022
0.96	-1.82208	-16.2546	-22.9225		2	-16.9666
0.97	-1.83014	-15.461	-23.9267
0.98	-1.83816	-14.9713	-24.7897
0.99	-1.84619	-14.7016	-25.2518
1	-1.85452	-14.533	-25.0586
1.01	-1.8637	-14.4013	-24.177
1.02	-1.87332	-14.3424	-22.8407
1.03	-1.88011	-14.4807	-21.3118
1.04	-1.88635	-14.9361	-19.7653
1.05	-1.89361	-15.7015	-18.3732
1.06	-1.90143	-16.63	-17.2584
1.07	-1.90944	-17.5432	-16.4504
1.08	-1.91743	-18.3164	-15.9011
1.09	-1.92533	-18.8954	-15.5266
1.1	-1.93316	-19.2849	-15.2539
1.11	-1.94106	-19.5387	-15.0489
1.12	-1.94931	-19.747	-14.9276
1.13	-1.9579	-19.9975	-14.9528
1.14	-1.96576	-20.2981	-15.2126
1.15	-1.97392	-20.5122	-15.7742
1.16	-1.98263	-20.4014	-16.6446
1.17	-1.99167	-19.7815	-17.6007
1.18	-2.00087	-18.6688	-18.7036
1.19	-2.01013	-17.2893	-19.6299
1.2	-2.01937	-15.9642	-20.2319
1.21	-2.02865	-14.9366	-20.4295
1.22	-2.03825	-14.2351	-20.3097
1.23	-2.0491	-13.7094	-20.1299
1.24	-2.05916	-13.1831	-20.1647
1.25	-2.06567	-12.5497	-20.4715
1.26	-2.07356	-11.7902	-20.8316
1.27	-2.08229	-10.9733	-20.9244
1.28	-2.09143	-10.2511	-20.5076
1.29	-2.10079	-9.81171	-19.5203
1.3	-2.11024	-9.75303	-18.135
1.31	-2.1198	-9.99171	-16.6762
1.32	-2.12961	-10.3345	-15.3854
1.33	-2.14	-10.6082	-14.3827
1.34	-2.15186	-10.7174	-13.7335
1.35	-2.162	-10.6493	-13.3476
1.36	-2.17091	-10.4795	-13.0304
1.37	-2.18091	-10.3846	-12.6551
1.38	-2.19141	-10.5974	-12.1792
1.39	-2.20225	-11.2415	-11.6094
1.4	-2.2135	-12.1944	-11.051
1.41	-2.22536	-13.1857	-10.6686
1.42	-2.23808	-13.9746	-10.5942
1.43	-2.25187	-14.4538	-10.9687
1.44	-2.26637	-14.7863	-11.5087
1.45	-2.27894	-15.4063	-12.0085
1.46	-2.28959	-16.2899	-12.3624
1.47	-2.30135	-16.8607	-12.5291
1.48	-2.31228	-16.8501	-12.5305
1.49	-2.32263	-16.3614	-12.4615
1.5	-2.33495	-15.7145	-12.5022

## Sheet: Figure 6 (TD)
t [ps]	i_ref [a.u.]	i45_T [a.u.]	i85_T [a.u.]	i105_T [a.u.]
0	-0.018918	0.0182231	-0.00261626	-0.0157561
0.0208385	-0.018918	0.0182231	-0.00261626	-0.0172519
0.0416769	-0.0207055	0.0182231	-0.00261626	-0.0187477
0.0625154	-0.0207055	0.0182231	-0.00261626	-0.0187477
0.0833538	-0.0207055	0.0182231	-0.00261626	-0.0202435
0.104192	-0.0224931	0.0188132	-0.00261626	-0.0202435
0.125031	-0.0224931	0.0188132	-0.00261626	-0.0202435
0.145869	-0.0224931	0.0188132	0.000560121	-0.0217393
0.166708	-0.0224931	0.0188132	0.000560121	-0.0217393
0.187546	-0.0242807	0.0188132	0.000560121	-0.0217393
0.208385	-0.0242807	0.0188132	0.000560121	-0.0217393
0.229223	-0.0242807	0.0188132	0.0037365	-0.0217393
0.250061	-0.0242807	0.0188132	0.0037365	-0.0217393
0.2709	-0.0242807	0.0188132	0.00691288	-0.0217393
0.291738	-0.0224931	0.0188132	0.00691288	-0.0202435
0.312577	-0.0224931	0.0188132	0.0100893	-0.0202435
0.333415	-0.0224931	0.0188132	0.0100893	-0.0202435
0.354254	-0.0224931	0.0188132	0.0100893	-0.0187477
0.375092	-0.0224931	0.0188132	0.0132656	-0.0187477
0.395931	-0.0224931	0.0182231	0.0132656	-0.0172519
0.416769	-0.0224931	0.0176331	0.016442	-0.0172519
0.437608	-0.0224931	0.0170431	0.016442	-0.0157561
0.458446	-0.0224931	0.0164531	0.016442	-0.0142603
0.479284	-0.0207055	0.0158631	0.016442	-0.0127645
0.500123	-0.0207055	0.0152731	0.0196184	-0.0112687
0.520961	-0.0207055	0.0140931	0.016442	-0.0112687
0.5418	-0.018918	0.0135031	0.016442	-0.0112687
0.562638	-0.018918	0.012323	0.016442	-0.0112687
0.583477	-0.018918	0.011733	0.016442	-0.00977286
0.604315	-0.0171304	0.011143	0.0132656	-0.00977286
0.625154	-0.0171304	0.010553	0.0132656	-0.00977286
0.645992	-0.0153428	0.00996301	0.0132656	-0.00977286
0.66683	-0.0153428	0.00996301	0.0132656	-0.00827705
0.687669	-0.0153428	0.009373	0.0132656	-0.00977286
0.708507	-0.0153428	0.009373	0.0132656	-0.00977286
0.729346	-0.0153428	0.00878299	0.0132656	-0.00827705
0.750184	-0.0171304	0.00819297	0.0132656	-0.00827705
0.771023	-0.0171304	0.00701296	0.0132656	-0.00827705
0.791861	-0.0171304	0.00642295	0.0100893	-0.00827705
0.8127	-0.0171304	0.00583294	0.0100893	-0.00827705
0.833538	-0.018918	0.00524292	0.0100893	-0.00827705
0.854377	-0.018918	0.00465291	0.0100893	-0.00827705
0.875215	-0.018918	0.00406291	0.00691288	-0.00827705
0.896053	-0.0207055	0.00288288	0.00691288	-0.00827705
0.916892	-0.0207055	0.00229287	0.00691288	-0.00827705
0.93773	-0.0224931	0.00170286	0.00691288	-0.00827705
0.958569	-0.0224931	0.000522844	0.00691288	-0.00827705
0.979407	-0.0224931	-6.72e-05	0.0100893	-0.00827705
1.00025	-0.0224931	-0.000657176	0.0100893	-0.00977286
1.02108	-0.0224931	-0.000657176	0.0100893	-0.00977286
1.04192	-0.0224931	-0.00124719	0.0132656	-0.00977286
1.06276	-0.0242807	-0.0018372	0.0132656	-0.00977286
1.0836	-0.0224931	-0.00242721	0.0132656	-0.00827705
1.10444	-0.0224931	-0.00301722	0.016442	-0.00827705
1.12528	-0.0224931	-0.00360723	0.0196184	-0.00827705
1.14611	-0.0242807	-0.00360723	0.0196184	-0.00827705
1.16695	-0.0224931	-0.00419724	0.0196184	-0.00827705
1.18779	-0.0242807	-0.00419724	0.0227948	-0.00827705
1.20863	-0.0242807	-0.00419724	0.0227948	-0.00827705
1.22947	-0.0242807	-0.00419724	0.0227948	-0.00827705
1.25031	-0.0224931	-0.00419724	0.0227948	-0.00827705
1.27115	-0.0224931	-0.00360723	0.0227948	-0.00977286
1.29198	-0.0224931	-0.00360723	0.0227948	-0.00977286
1.31282	-0.0224931	-0.00301722	0.0227948	-0.00977286
1.33366	-0.0224931	-0.00301722	0.0227948	-0.00827705
1.3545	-0.0224931	-0.00242721	0.0227948	-0.00827705
1.37534	-0.0224931	-0.00242721	0.0196184	-0.00827705
1.39618	-0.0242807	-0.00242721	0.0196184	-0.00827705
1.41701	-0.0242807	-0.00242721	0.016442	-0.00678123
1.43785	-0.0242807	-0.00242721	0.016442	-0.00678123
1.45869	-0.0242807	-0.00242721	0.016442	-0.00528542
1.47953	-0.0242807	-0.00301722	0.0132656	-0.00528542
1.50037	-0.0224931	-0.00301722	0.0100893	-0.00528542
1.52121	-0.0224931	-0.00301722	0.0100893	-0.00528542
1.54205	-0.0242807	-0.00360723	0.0100893	-0.00528542
1.56288	-0.0242807	-0.00360723	0.0100893	-0.00528542
1.58372	-0.0242807	-0.00419724	0.0100893	-0.00528542
1.60456	-0.0224931	-0.00419724	0.0100893	-0.00528542
1.6254	-0.0224931	-0.00478725	0.0100893	-0.00528542
1.64624	-0.0224931	-0.00537726	0.0100893	-0.00528542
1.66708	-0.0224931	-0.00537726	0.0100893	-0.00528542
1.68791	-0.0224931	-0.00537726	0.0100893	-0.00528542
1.70875	-0.0224931	-0.00537726	0.0100893	-0.00678123
1.72959	-0.0207055	-0.00537726	0.0100893	-0.00678123
1.75043	-0.0207055	-0.00478725	0.0100893	-0.00678123
1.77127	-0.0207055	-0.00478725	0.00691288	-0.00678123
1.79211	-0.0207055	-0.00419724	0.00691288	-0.00678123
1.81295	-0.0207055	-0.00419724	0.00691288	-0.00827705
1.83378	-0.0224931	-0.00360723	0.00691288	-0.00827705
1.85462	-0.0224931	-0.00360723	0.0037365	-0.00827705
1.87546	-0.0224931	-0.00419724	0.0037365	-0.00977286
1.8963	-0.0224931	-0.00419724	0.000560121	-0.00977286
1.91714	-0.0242807	-0.00419724	0.000560121	-0.00977286
1.93798	-0.0242807	-0.00419724	0.0037365	-0.00977286
1.95881	-0.0242807	-0.00419724	0.000560121	-0.0112687
1.97965	-0.0242807	-0.00419724	0.000560121	-0.0112687
2.00049	-0.0224931	-0.00360723	0.000560121	-0.0112687
2.02133	-0.0224931	-0.00360723	0.000560121	-0.0112687
2.04217	-0.0224931	-0.00360723	0.000560121	-0.0112687
2.06301	-0.0224931	-0.00301722	0.000560121	-0.0112687
2.08385	-0.0224931	-0.00301722	0.0037365	-0.0112687
2.10468	-0.0224931	-0.00242721	0.0037365	-0.0127645
2.12552	-0.0207055	-0.0018372	0.0037365	-0.0127645
2.14636	-0.0207055	-0.0018372	0.0037365	-0.0127645
2.1672	-0.0207055	-0.00124719	0.0037365	-0.0127645
2.18804	-0.0207055	-0.00124719	0.00691288	-0.0127645
2.20888	-0.0207055	-0.000657176	0.00691288	-0.0127645
2.22971	-0.0207055	-0.000657176	0.0100893	-0.0112687
2.25055	-0.0207055	-0.000657176	0.0100893	-0.0112687
2.27139	-0.0207055	-0.00124719	0.0132656	-0.0112687
2.29223	-0.018918	-0.00124719	0.016442	-0.0112687
2.31307	-0.018918	-0.00124719	0.016442	-0.0112687
2.33391	-0.018918	-0.00124719	0.016442	-0.0112687
2.35475	-0.0207055	-0.0018372	0.0196184	-0.0112687
2.37558	-0.0207055	-0.0018372	0.0196184	-0.0112687
2.39642	-0.0207055	-0.00124719	0.0227948	-0.0112687
2.41726	-0.0207055	-0.000657176	0.0227948	-0.0112687
2.4381	-0.0207055	-6.72e-05	0.0196184	-0.0112687
2.45894	-0.0207055	0.000522844	0.0196184	-0.00977286
2.47978	-0.0207055	0.000522844	0.0227948	-0.00977286
2.50061	-0.0207055	0.00111285	0.0196184	-0.00977286
2.52145	-0.0207055	0.00111285	0.0196184	-0.00977286
2.54229	-0.0207055	0.00111285	0.016442	-0.00977286
2.56313	-0.0207055	0.000522844	0.016442	-0.00827705
2.58397	-0.0207055	0.000522844	0.0132656	-0.00827705
2.60481	-0.0207055	-6.72e-05	0.0100893	-0.00827705
2.62565	-0.0207055	-0.000657176	0.0100893	-0.00678123
2.64648	-0.0207055	-0.000657176	0.00691288	-0.00678123
2.66732	-0.018918	-0.0018372	0.00691288	-0.00678123
2.68816	-0.018918	-0.00242721	0.00691288	-0.00678123
2.709	-0.0171304	-0.00301722	0.0037365	-0.00528542
2.72984	-0.0171304	-0.00301722	0.0037365	-0.00528542
2.75068	-0.0153428	-0.00301722	0.00691288	-0.00528542
2.77151	-0.0153428	-0.00301722	0.00691288	-0.00528542
2.79235	-0.0135552	-0.00242721	0.00691288	-0.00378961
2.81319	-0.0135552	-0.00242721	0.00691288	-0.00378961
2.83403	-0.0135552	-0.0018372	0.0100893	-0.00378961
2.85487	-0.0117677	-0.00124719	0.0100893	-0.00378961
2.87571	-0.0117677	-0.000657176	0.0100893	-0.0022938
2.89654	-0.0117677	-6.72e-05	0.0132656	-0.0022938
2.91738	-0.0135552	0.000522844	0.0132656	-0.0022938
2.93822	-0.0135552	0.00170286	0.016442	-0.0022938
2.95906	-0.0135552	0.00347289	0.0196184	-0.0022938
2.9799	-0.0135552	0.00465291	0.0196184	-0.0022938
3.00074	-0.0135552	0.00583294	0.0227948	-0.0022938
3.02158	-0.0117677	0.00760296	0.0227948	-0.0022938
3.04241	-0.0117677	0.009373	0.0259712	-0.0022938
3.06325	-0.0117677	0.010553	0.0259712	-0.0022938
3.08409	-0.0117677	0.011733	0.0259712	-0.00378961
3.10493	-0.0117677	0.012323	0.0291476	-0.00378961
3.12577	-0.0117677	0.012323	0.0291476	-0.00378961
3.14661	-0.0117677	0.0129131	0.0291476	-0.00378961
3.16744	-0.0117677	0.0135031	0.0323239	-0.00378961
3.18828	-0.0117677	0.0135031	0.0323239	-0.00378961
3.20912	-0.0117677	0.0135031	0.0323239	-0.00378961
3.22996	-0.0135552	0.0135031	0.0355003	-0.00528542
3.2508	-0.0135552	0.0129131	0.0355003	-0.00528542
3.27164	-0.0135552	0.012323	0.0355003	-0.00528542
3.29248	-0.0117677	0.011733	0.0386767	-0.00528542
3.31331	-0.0117677	0.010553	0.0386767	-0.00528542
3.33415	-0.0117677	0.009373	0.0386767	-0.00528542
3.35499	-0.0117677	0.00878299	0.0386767	-0.00678123
3.37583	-0.0117677	0.00819297	0.0386767	-0.00678123
3.39667	-0.0099801	0.00819297	0.0355003	-0.00678123
3.41751	-0.0117677	0.00819297	0.0355003	-0.00528542
3.43834	-0.0117677	0.00760296	0.0355003	-0.00528542
3.45918	-0.0099801	0.00760296	0.0355003	-0.00528542
3.48002	-0.0099801	0.00819297	0.0355003	-0.00528542
3.50086	-0.0099801	0.00819297	0.0355003	-0.00378961
3.5217	-0.0099801	0.00819297	0.0355003	-0.00378961
3.54254	-0.0099801	0.00878299	0.0323239	-0.0022938
3.56338	-0.0117677	0.00878299	0.0323239	-0.000797989
3.58421	-0.0117677	0.00878299	0.0323239	-0.000797989
3.60505	-0.0117677	0.009373	0.0323239	0.000697823
3.62589	-0.0117677	0.009373	0.0323239	0.00219363
3.64673	-0.0117677	0.00996301	0.0323239	0.00219363
3.66757	-0.0135552	0.00996301	0.0323239	0.00368945
3.68841	-0.0135552	0.010553	0.0291476	0.00518526
3.70924	-0.0135552	0.011143	0.0291476	0.00668107
3.73008	-0.0153428	0.011143	0.0291476	0.00817688
3.75092	-0.0153428	0.011143	0.0291476	0.00967269
3.77176	-0.0153428	0.011143	0.0291476	0.00967269
3.7926	-0.0153428	0.010553	0.0291476	0.0111685
3.81344	-0.0171304	0.010553	0.0259712	0.0111685
3.83428	-0.0171304	0.00996301	0.0259712	0.0126643
3.85511	-0.0171304	0.009373	0.0259712	0.0126643
3.87595	-0.0171304	0.00878299	0.0227948	0.0126643
3.89679	-0.0171304	0.00819297	0.0227948	0.0126643
3.91763	-0.0171304	0.00701296	0.0196184	0.0141601
3.93847	-0.0171304	0.00642295	0.016442	0.0141601
3.95931	-0.0153428	0.00583294	0.016442	0.0141601
3.98014	-0.0153428	0.00524292	0.0132656	0.0156559
4.00098	-0.0153428	0.00465291	0.0132656	0.0156559
4.02182	-0.0171304	0.00465291	0.0132656	0.0171517
4.04266	-0.0171304	0.00465291	0.0132656	0.0171517
4.0635	-0.0171304	0.00465291	0.0132656	0.0186476
4.08434	-0.0171304	0.00465291	0.0100893	0.0186476
4.10518	-0.0171304	0.00524292	0.0100893	0.0186476
4.12601	-0.018918	0.00524292	0.0100893	0.0186476
4.14685	-0.018918	0.00583294	0.0100893	0.0186476
4.16769	-0.018918	0.00524292	0.0100893	0.0201434
4.18853	-0.0207055	0.00524292	0.0100893	0.0201434
4.20937	-0.0207055	0.00524292	0.0100893	0.0201434
4.23021	-0.0224931	0.00524292	0.00691288	0.0201434
4.25104	-0.0224931	0.00524292	0.00691288	0.0216392
4.27188	-0.0224931	0.00524292	0.00691288	0.0216392
4.29272	-0.0242807	0.00465291	0.00691288	0.0216392
4.31356	-0.0242807	0.00465291	0.00691288	0.0201434
4.3344	-0.0242807	0.00465291	0.0037365	0.0201434
4.35524	-0.0242807	0.00465291	0.0037365	0.0201434
4.37608	-0.0242807	0.00465291	0.0037365	0.0186476
4.39691	-0.0242807	0.00465291	0.000560121	0.0186476
4.41775	-0.0242807	0.00465291	0.000560121	0.0186476
4.43859	-0.0242807	0.00406291	0.000560121	0.0171517
4.45943	-0.0242807	0.00406291	0.000560121	0.0171517
4.48027	-0.0242807	0.00406291	0.000560121	0.0171517
4.50111	-0.0242807	0.00406291	0.000560121	0.0156559
4.52194	-0.0224931	0.00347289	0.0037365	0.0141601
4.54278	-0.0242807	0.00347289	0.0037365	0.0126643
4.56362	-0.0242807	0.00347289	0.0037365	0.0111685
4.58446	-0.0242807	0.00347289	0.0037365	0.00967269
4.6053	-0.0242807	0.00347289	0.00691288	0.00817688
4.62614	-0.0260683	0.00347289	0.00691288	0.00668107
4.64698	-0.0242807	0.00347289	0.00691288	0.00518526
4.66781	-0.0242807	0.00347289	0.00691288	0.00368945
4.68865	-0.0260683	0.00347289	0.0100893	0.00219363
4.70949	-0.0242807	0.00347289	0.0100893	0.000697823
4.73033	-0.0242807	0.00347289	0.0100893	0.000697823
4.75117	-0.0260683	0.00347289	0.0132656	-0.000797989
4.77201	-0.0260683	0.00347289	0.0132656	-0.000797989
4.79284	-0.0242807	0.00347289	0.0132656	-0.000797989
4.81368	-0.0242807	0.00406291	0.016442	-0.0022938
4.83452	-0.0242807	0.00406291	0.016442	-0.0022938
4.85536	-0.0242807	0.00465291	0.0196184	-0.0022938
4.8762	-0.0242807	0.00465291	0.0196184	-0.0022938
4.89704	-0.0224931	0.00524292	0.0196184	-0.000797989
4.91787	-0.0224931	0.00583294	0.0227948	-0.000797989
4.93871	-0.0224931	0.00583294	0.0227948	-0.000797989
4.95955	-0.0224931	0.00642295	0.0196184	-0.000797989
4.98039	-0.0224931	0.00642295	0.0196184	-0.000797989
5.00123	-0.0224931	0.00701296	0.0196184	0.000697823
5.02207	-0.0224931	0.00701296	0.016442	0.000697823
5.04291	-0.0224931	0.00701296	0.0132656	0.000697823
5.06374	-0.0224931	0.00760296	0.0132656	0.000697823
5.08458	-0.0242807	0.00760296	0.0100893	0.000697823
5.10542	-0.0242807	0.00819297	0.00691288	0.000697823
5.12626	-0.0242807	0.00878299	0.0037365	0.000697823
5.1471	-0.0242807	0.00996301	0.000560121	0.000697823
5.16794	-0.0242807	0.011143	-0.00261626	0.000697823
5.18877	-0.0242807	0.011733	-0.00261626	0.000697823
5.20961	-0.0242807	0.012323	-0.00579264	0.000697823
5.23045	-0.0242807	0.0129131	-0.00579264	0.000697823
5.25129	-0.0242807	0.0135031	-0.00896902	0.000697823
5.27213	-0.0242807	0.0140931	-0.00896902	0.000697823
5.29297	-0.0242807	0.0140931	-0.0121454	-0.000797989
5.31381	-0.0260683	0.0140931	-0.0121454	-0.000797989
5.33464	-0.0242807	0.0140931	-0.00896902	-0.000797989
5.35548	-0.0242807	0.0140931	-0.00896902	-0.000797989
5.37632	-0.0242807	0.0135031	-0.00896902	-0.000797989
5.39716	-0.0224931	0.0129131	-0.00579264	-0.000797989
5.418	-0.0224931	0.012323	-0.00261626	-0.0022938
5.43884	-0.0207055	0.011143	-0.00261626	-0.0022938
5.45967	-0.018918	0.00996301	0.000560121	-0.00378961
5.48051	-0.018918	0.00878299	0.000560121	-0.00378961
5.50135	-0.0171304	0.00701296	0.0037365	-0.00378961
5.52219	-0.0171304	0.00524292	0.00691288	-0.00528542
5.54303	-0.0171304	0.00347289	0.0100893	-0.00528542
5.56387	-0.0153428	0.00170286	0.0100893	-0.00528542
5.58471	-0.0153428	-6.72e-05	0.0100893	-0.00528542
5.60554	-0.0135552	-0.0018372	0.0132656	-0.00378961
5.62638	-0.0135552	-0.00360723	0.016442	-0.00378961
5.64722	-0.0135552	-0.00419724	0.016442	-0.00378961
5.66806	-0.0135552	-0.00537726	0.0196184	-0.00378961
5.6889	-0.0117677	-0.00537726	0.0227948	-0.0022938
5.70974	-0.0117677	-0.00537726	0.0227948	-0.0022938
5.73057	-0.0117677	-0.00537726	0.0227948	-0.0022938
5.75141	-0.0117677	-0.00478725	0.0259712	-0.0022938
5.77225	-0.0117677	-0.00478725	0.0259712	-0.000797989
5.79309	-0.0117677	-0.00478725	0.0259712	-0.000797989
5.81393	-0.0135552	-0.00419724	0.0291476	-0.000797989
5.83477	-0.0135552	-0.00419724	0.0291476	-0.000797989
5.85561	-0.0153428	-0.00360723	0.0259712	-0.000797989
5.87644	-0.0171304	-0.00360723	0.0259712	-0.000797989
5.89728	-0.0171304	-0.00360723	0.0291476	-0.000797989
5.91812	-0.018918	-0.00360723	0.0259712	-0.000797989
5.93896	-0.0207055	-0.00360723	0.0259712	-0.000797989
5.9598	-0.0207055	-0.00360723	0.0259712	0.000697823
5.98064	-0.0207055	-0.00301722	0.0259712	0.000697823
6.00147	-0.0207055	-0.00301722	0.0259712	0.000697823
6.02231	-0.0207055	-0.00301722	0.0259712	0.000697823
6.04315	-0.0207055	-0.00242721	0.0259712	0.00219363
6.06399	-0.018918	-0.00242721	0.0259712	0.00219363
6.08483	-0.018918	-0.0018372	0.0259712	0.00219363
6.10567	-0.0171304	-0.00124719	0.0259712	0.00219363
6.12651	-0.0171304	-0.000657176	0.0259712	0.00219363
6.14734	-0.0153428	-0.000657176	0.0259712	0.00219363
6.16818	-0.0153428	-6.72e-05	0.0259712	0.00219363
6.18902	-0.0153428	0.000522844	0.0259712	0.00219363
6.20986	-0.0153428	0.000522844	0.0259712	0.00219363
6.2307	-0.0153428	0.00111285	0.0259712	0.000697823
6.25154	-0.0153428	0.00111285	0.0259712	0.00219363
6.27237	-0.0153428	0.00170286	0.0259712	0.00219363
6.29321	-0.0153428	0.00170286	0.0259712	0.00219363
6.31405	-0.0153428	0.00170286	0.0291476	0.00219363
6.33489	-0.0153428	0.00170286	0.0259712	0.00219363
6.35573	-0.0153428	0.00170286	0.0291476	0.000697823
6.37657	-0.0153428	0.00170286	0.0291476	0.00219363
6.39741	-0.0171304	0.00170286	0.0291476	0.00219363
6.41824	-0.0153428	0.00170286	0.0259712	0.00219363
6.43908	-0.0153428	0.00229287	0.0291476	0.00368945
6.45992	-0.0153428	0.00288288	0.0259712	0.00368945
6.48076	-0.0135552	0.00347289	0.0259712	0.00518526
6.5016	-0.0135552	0.00465291	0.0259712	0.00518526
6.52244	-0.0117677	0.00583294	0.0259712	0.00668107
6.54327	-0.0117677	0.00760296	0.0259712	0.00668107
6.56411	-0.0099801	0.009373	0.0259712	0.00817688
6.58495	-0.00819252	0.011143	0.0259712	0.00817688
6.60579	-0.00819252	0.0129131	0.0227948	0.00967269
6.62663	-0.00640495	0.0146831	0.0227948	0.0111685
6.64747	-0.00461737	0.0170431	0.0227948	0.0126643
6.6683	-0.0028298	0.0194032	0.0227948	0.0126643
6.68914	-0.00104222	0.0217632	0.0227948	0.0141601
6.70998	-0.00104222	0.0229432	0.0227948	0.0156559
6.73082	0.000745355	0.0247133	0.0196184	0.0156559
6.75166	0.00253293	0.0253033	0.0196184	0.0171517
6.7725	0.00253293	0.0258933	0.0196184	0.0186476
6.79334	0.00253293	0.0264833	0.0196184	0.0201434
6.81417	0.00253293	0.0264833	0.0196184	0.0216392
6.83501	0.00253293	0.0264833	0.0196184	0.023135
6.85585	0.000745355	0.0258933	0.0227948	0.0246308
6.87669	0.000745355	0.0253033	0.0227948	0.0261266
6.89753	-0.00104222	0.0247133	0.0227948	0.0261266
6.91837	-0.00104222	0.0241232	0.0259712	0.0276224
6.9392	-0.00104222	0.0235332	0.0291476	0.0276224
6.96004	0.000745355	0.0229432	0.0291476	0.0276224
6.98088	0.000745355	0.0217632	0.0323239	0.0276224
7.00172	0.00253293	0.0205832	0.0323239	0.0291182
7.02256	0.00432051	0.0194032	0.0323239	0.0291182
7.0434	0.00789566	0.0188132	0.0355003	0.0291182
7.06424	0.0114708	0.0182231	0.0355003	0.0306141
7.08507	0.015046	0.0176331	0.0355003	0.0306141
7.10591	0.0186211	0.0170431	0.0355003	0.0306141
7.12675	0.0204087	0.0170431	0.0355003	0.0321099
7.14759	0.0239838	0.0164531	0.0355003	0.0321099
7.16843	0.027559	0.0164531	0.0323239	0.0321099
7.18927	0.0293466	0.0164531	0.0355003	0.0306141
7.2101	0.0329217	0.0164531	0.0355003	0.0306141
7.23094	0.0364969	0.0164531	0.0355003	0.0291182
7.25178	0.040072	0.0164531	0.0355003	0.0291182
7.27262	0.0418596	0.0170431	0.0386767	0.0291182
7.29346	0.0454347	0.0170431	0.0386767	0.0291182
7.3143	0.0490099	0.0176331	0.0386767	0.0306141
7.33514	0.052585	0.0176331	0.0386767	0.0306141
7.35597	0.0543726	0.0182231	0.0386767	0.0321099
7.37681	0.0579478	0.0188132	0.0386767	0.0336057
7.39765	0.0633105	0.0199932	0.0386767	0.0351015
7.41849	0.0668856	0.0205832	0.0386767	0.0365973
7.43933	0.0722484	0.0211732	0.0386767	0.0380931
7.46017	0.0776111	0.0223532	0.0386767	0.0395889
7.481	0.0847614	0.0229432	0.0386767	0.0410847
7.50184	0.0901241	0.0241232	0.0386767	0.0425805
7.52268	0.0954869	0.0258933	0.0386767	0.0455722
7.54352	0.10085	0.0270733	0.0418531	0.0485638
7.56436	0.108	0.0288433	0.0418531	0.0515554
7.5852	0.11515	0.0306134	0.0418531	0.054547
7.60604	0.1223	0.0323834	0.0450295	0.0575387
7.62687	0.131238	0.0347434	0.0450295	0.0605303
7.64771	0.138389	0.0365135	0.0450295	0.0650177
7.66855	0.149114	0.0388735	0.0450295	0.0695051
7.68939	0.158052	0.0412335	0.0482058	0.0739926
7.71023	0.168777	0.0435936	0.0482058	0.07848
7.73107	0.179503	0.0465436	0.0513822	0.0844633
7.7519	0.190228	0.0494937	0.0545586	0.0904465
7.77274	0.202741	0.0524437	0.0545586	0.0949339
7.79358	0.215254	0.0559838	0.057735	0.102413
7.81442	0.229555	0.0595239	0.0609114	0.108396
7.83526	0.243856	0.0636539	0.0640877	0.114379
7.8561	0.258156	0.067194	0.0672641	0.121859
7.87694	0.272457	0.0713241	0.0704405	0.129338
7.89777	0.286757	0.0754541	0.0767933	0.136817
7.91861	0.301058	0.0795842	0.0799697	0.145792
7.93945	0.315359	0.0837143	0.0863224	0.153271
7.96029	0.331447	0.0878443	0.0926752	0.16075
7.98113	0.347535	0.0913844	0.0990279	0.169725
8.00197	0.363623	0.0955145	0.105381	0.178699
8.0228	0.381499	0.0996445	0.11491	0.187674
8.04364	0.397587	0.103185	0.121263	0.196649
8.06448	0.41725	0.107905	0.127615	0.20712
8.08532	0.436914	0.112035	0.137145	0.216095
8.10616	0.45479	0.116755	0.146674	0.22507
8.127	0.47624	0.122065	0.153026	0.23554
8.14784	0.495904	0.126785	0.162556	0.246011
8.16867	0.517355	0.132095	0.172085	0.254986
8.18951	0.538806	0.137405	0.181614	0.266952
8.21035	0.560256	0.143305	0.191143	0.277423
8.23119	0.581707	0.149205	0.200672	0.287894
8.25203	0.604946	0.155696	0.210201	0.29986
8.27287	0.628184	0.162186	0.21973	0.311827
8.2937	0.649635	0.168676	0.22926	0.325289
8.31454	0.672874	0.175756	0.235612	0.337255
8.33538	0.696112	0.183426	0.245141	0.350718
8.35622	0.717563	0.191686	0.254671	0.36418
8.37706	0.740802	0.199946	0.2642	0.379138
8.3979	0.762252	0.208796	0.273729	0.3926
8.41874	0.785491	0.217647	0.283258	0.407559
8.43957	0.806942	0.227087	0.292787	0.422517
8.46041	0.828393	0.237117	0.302316	0.437475
8.48125	0.848056	0.247737	0.315022	0.452433
8.50209	0.867719	0.258357	0.327727	0.468887
8.52293	0.887383	0.270157	0.337257	0.483845
8.54377	0.905259	0.281368	0.353138	0.498803
8.5646	0.923134	0.293758	0.365844	0.513761
8.58544	0.939222	0.306148	0.381726	0.530215
8.60628	0.953523	0.319128	0.397608	0.545173
8.62712	0.966036	0.332109	0.41349	0.560131
8.64796	0.976762	0.345679	0.429372	0.575089
8.6688	0.987487	0.360429	0.445254	0.590048
8.68963	0.994637	0.375179	0.461135	0.60351
8.71047	0.998212	0.39052	0.477017	0.616972
8.73131	1	0.40586	0.492899	0.630434
8.75215	0.998212	0.4212	0.511958	0.640905
8.77299	0.994637	0.43713	0.527839	0.652872
8.79383	0.985699	0.453061	0.546898	0.661846
8.81467	0.974974	0.469581	0.56278	0.670821
8.8355	0.960673	0.486101	0.581838	0.679796
8.85634	0.942798	0.503211	0.59772	0.687275
8.87718	0.923134	0.520322	0.613602	0.694754
8.89802	0.899896	0.538022	0.629484	0.702233
8.91886	0.873082	0.555722	0.645366	0.708217
8.9397	0.842693	0.574603	0.661247	0.715696
8.96053	0.808729	0.592893	0.677129	0.720183
8.98137	0.772978	0.612363	0.693011	0.724671
9.00221	0.733651	0.631834	0.705717	0.729158
9.02305	0.690749	0.651304	0.718422	0.733645
9.04389	0.64606	0.671364	0.734304	0.736637
9.06473	0.597796	0.691425	0.74701	0.738133
9.08557	0.547743	0.710895	0.756539	0.739629
9.1064	0.497691	0.730365	0.769244	0.741124
9.12724	0.444064	0.749836	0.78195	0.74262
9.14808	0.392224	0.769896	0.791479	0.744116
9.16892	0.338597	0.788776	0.804185	0.744116
9.18976	0.28497	0.807657	0.813714	0.745612
9.2106	0.23313	0.826537	0.823243	0.745612
9.23143	0.18129	0.844237	0.835948	0.745612
9.25227	0.131238	0.861938	0.845478	0.747108
9.27311	0.0811862	0.878458	0.855007	0.748604
9.29395	0.0347093	0.893798	0.864536	0.748604
9.31479	-0.0099801	0.908548	0.874065	0.750099
9.33563	-0.0510943	0.922119	0.883594	0.753091
9.35647	-0.090421	0.935099	0.889947	0.754587
9.3773	-0.126172	0.946899	0.899476	0.759074
9.39814	-0.158349	0.958109	0.905829	0.763562
9.41898	-0.188738	0.967549	0.912182	0.768049
9.43982	-0.213764	0.9764	0.918534	0.772537
9.46066	-0.237002	0.98348	0.924887	0.77852
9.4815	-0.256666	0.98938	0.928063	0.784503
9.50233	-0.272754	0.9941	0.93124	0.790486
9.52317	-0.287054	0.99764	0.934416	0.797965
9.54401	-0.299567	0.99941	0.937593	0.803949
9.56485	-0.308505	1	0.937593	0.811428
9.58569	-0.315655	1	0.940769	0.817411
9.60653	-0.319231	0.99823	0.940769	0.82489
9.62737	-0.322806	0.99528	0.940769	0.832369
9.6482	-0.324593	0.99056	0.943945	0.838352
9.66904	-0.326381	0.98407	0.940769	0.844335
9.68988	-0.326381	0.9764	0.940769	0.850319
9.71072	-0.326381	0.966369	0.937593	0.856302
9.73156	-0.328169	0.954569	0.934416	0.860789
9.7524	-0.329956	0.941589	0.93124	0.865277
9.77323	-0.331744	0.926249	0.924887	0.868268
9.79407	-0.333531	0.909728	0.921711	0.869764
9.81491	-0.335319	0.890258	0.915358	0.87126
9.83575	-0.337106	0.869608	0.905829	0.87126
9.85659	-0.338894	0.846007	0.899476	0.869764
9.87743	-0.342469	0.821227	0.889947	0.866773
9.89827	-0.347832	0.794086	0.880418	0.862285
9.9191	-0.351407	0.765176	0.867712	0.856302
9.93994	-0.35677	0.734495	0.855007	0.848823
9.96078	-0.360345	0.701455	0.839125	0.841344
9.98162	-0.36392	0.667234	0.826419	0.830873
10.0025	-0.367495	0.630654	0.810537	0.820402
10.0233	-0.37107	0.592303	0.791479	0.80694
10.0441	-0.374645	0.552182	0.772421	0.793478
10.065	-0.376433	0.510882	0.753362	0.780016
10.0858	-0.378221	0.467221	0.734304	0.763562
10.1066	-0.378221	0.42238	0.708893	0.747108
10.1275	-0.378221	0.376359	0.686658	0.729158
10.1483	-0.380008	0.328568	0.661247	0.711208
10.1692	-0.380008	0.280188	0.635836	0.690267
10.19	-0.380008	0.231217	0.610425	0.669326
10.2108	-0.378221	0.182246	0.585014	0.646888
10.2317	-0.378221	0.132095	0.556427	0.622955
10.2525	-0.378221	0.0825343	0.524663	0.599022
10.2734	-0.376433	0.0323834	0.496076	0.575089
10.2942	-0.376433	-0.0171775	0.464312	0.549661
10.315	-0.376433	-0.0667383	0.432548	0.522736
10.3359	-0.376433	-0.115709	0.400784	0.497307
10.3567	-0.374645	-0.16409	0.365844	0.470383
10.3775	-0.372858	-0.211881	0.330904	0.443458
10.3984	-0.37107	-0.258492	0.292787	0.418029
10.4192	-0.367495	-0.303922	0.257847	0.391105
10.4401	-0.36392	-0.347583	0.21973	0.36418
10.4609	-0.362132	-0.390064	0.178437	0.337255
10.4817	-0.358557	-0.430775	0.140321	0.310331
10.5026	-0.353195	-0.469715	0.0990279	0.283406
10.5234	-0.346044	-0.507476	0.057735	0.256482
10.5443	-0.338894	-0.542876	0.016442	0.231053
10.5651	-0.331744	-0.576507	-0.0248509	0.204128
10.5859	-0.324593	-0.607778	-0.0661439	0.177204
10.6068	-0.317443	-0.636688	-0.107437	0.151775
10.6276	-0.310293	-0.663239	-0.145553	0.123354
10.6484	-0.303142	-0.688019	-0.186846	0.0964298
10.6693	-0.29778	-0.709849	-0.224963	0.0695051
10.6901	-0.290629	-0.72991	-0.26308	0.0410847
10.711	-0.285267	-0.74702	-0.301196	0.0126643
10.7318	-0.281692	-0.76177	-0.336136	-0.0157561
10.7526	-0.278116	-0.77357	-0.374253	-0.0456723
10.7735	-0.274541	-0.783011	-0.409193	-0.0755886
10.7943	-0.272754	-0.789501	-0.44731	-0.105505
10.8152	-0.269179	-0.793631	-0.479073	-0.136917
10.836	-0.267391	-0.795401	-0.514014	-0.166833
10.8568	-0.265603	-0.794221	-0.548954	-0.198245
10.8777	-0.263816	-0.791271	-0.577541	-0.228161
10.8985	-0.262028	-0.785371	-0.609305	-0.258078
10.9193	-0.260241	-0.777111	-0.637893	-0.287994
10.9402	-0.258453	-0.76708	-0.66648	-0.319406
10.961	-0.256666	-0.7541	-0.691891	-0.349322
10.9819	-0.254878	-0.73935	-0.717302	-0.379238
11.0027	-0.251303	-0.72224	-0.742713	-0.409154
11.0235	-0.247728	-0.703949	-0.764948	-0.439071
11.0444	-0.244152	-0.683889	-0.787182	-0.467491
11.0652	-0.240577	-0.662649	-0.809417	-0.497407
11.0861	-0.237002	-0.640228	-0.828475	-0.525828
11.1069	-0.235215	-0.617218	-0.85071	-0.552752
11.1277	-0.231639	-0.593617	-0.869768	-0.579677
11.1486	-0.228064	-0.570017	-0.88565	-0.606602
11.1694	-0.226277	-0.545827	-0.901532	-0.63203
11.1902	-0.224489	-0.521636	-0.917414	-0.655963
11.2111	-0.220914	-0.497446	-0.93012	-0.681392
11.2319	-0.219126	-0.472665	-0.939649	-0.703829
11.2528	-0.215551	-0.448475	-0.952354	-0.726267
11.2736	-0.213764	-0.424874	-0.961883	-0.748704
11.2944	-0.210189	-0.401274	-0.968236	-0.769645
11.3153	-0.208401	-0.378264	-0.977765	-0.790586
11.3361	-0.204826	-0.356433	-0.984118	-0.810032
11.357	-0.203038	-0.335193	-0.990471	-0.829478
11.3778	-0.201251	-0.314543	-0.993647	-0.845931
11.3986	-0.199463	-0.295072	-0.996824	-0.862385
11.4195	-0.197676	-0.276782	-1	-0.878839
11.4403	-0.1941	-0.259672	-1	-0.893797
11.4611	-0.192313	-0.243741	-0.996824	-0.908756
11.482	-0.190525	-0.228991	-0.993647	-0.920722
11.5028	-0.188738	-0.215421	-0.990471	-0.932688
11.5237	-0.185162	-0.203621	-0.984118	-0.944655
11.5445	-0.183375	-0.193	-0.977765	-0.955126
11.5653	-0.181587	-0.18474	-0.968236	-0.964101
11.5862	-0.1798	-0.17707	-0.955531	-0.97158
11.607	-0.178012	-0.17117	-0.946002	-0.980554
11.6279	-0.176225	-0.16645	-0.933296	-0.986538
11.6487	-0.174437	-0.16291	-0.92059	-0.992521
11.6695	-0.172649	-0.16114	-0.907885	-0.995513
11.6904	-0.170862	-0.16055	-0.892003	-0.998504
11.7112	-0.167287	-0.16114	-0.876121	-0.998504
11.732	-0.165499	-0.16232	-0.860239	-1
11.7529	-0.163712	-0.16468	-0.844357	-1
11.7737	-0.161924	-0.16822	-0.825299	-0.998504
11.7946	-0.160136	-0.17235	-0.806241	-0.997008
11.8154	-0.158349	-0.17766	-0.790359	-0.994017
11.8362	-0.156561	-0.18297	-0.768124	-0.989529
11.8571	-0.154774	-0.18887	-0.745889	-0.985042
11.8779	-0.152986	-0.195361	-0.726831	-0.979059
11.8988	-0.152986	-0.201261	-0.704597	-0.97158
11.9196	-0.151199	-0.208341	-0.682362	-0.961109
11.9404	-0.151199	-0.214831	-0.656951	-0.950638
11.9613	-0.149411	-0.221321	-0.63154	-0.938672
11.9821	-0.149411	-0.227811	-0.606129	-0.926705
12.0029	-0.147623	-0.233711	-0.580718	-0.911747
12.0238	-0.147623	-0.239611	-0.55213	-0.896789
12.0446	-0.145836	-0.245511	-0.523543	-0.880335
12.0655	-0.144048	-0.250231	-0.491779	-0.863881
12.0863	-0.144048	-0.254952	-0.463192	-0.845931
12.1071	-0.142261	-0.259082	-0.431428	-0.82499
12.128	-0.142261	-0.262622	-0.40284	-0.804049
12.1488	-0.142261	-0.264982	-0.374253	-0.781612
12.1697	-0.140473	-0.267342	-0.345665	-0.757679
12.1905	-0.140473	-0.267932	-0.317078	-0.738233
12.2113	-0.138686	-0.267932	-0.291667	-0.717292
12.2322	-0.136898	-0.267342	-0.266256	-0.69635
12.253	-0.136898	-0.265572	-0.240845	-0.675409
12.2738	-0.13511	-0.262622	-0.21861	-0.654468
12.2947	-0.133323	-0.259672	-0.196376	-0.63203
12.3155	-0.133323	-0.254952	-0.170964	-0.609593
12.3364	-0.131535	-0.250231	-0.14873	-0.587156
12.3572	-0.129748	-0.243741	-0.129672	-0.564719
12.378	-0.12796	-0.236661	-0.107437	-0.542282
12.3989	-0.126172	-0.228991	-0.0883786	-0.518349
12.4197	-0.124385	-0.220141	-0.0693203	-0.495912
12.4406	-0.122597	-0.210701	-0.050262	-0.473474
12.4614	-0.12081	-0.201261	-0.0343801	-0.451037
12.4822	-0.119022	-0.19064	-0.0184982	-0.427104
12.5031	-0.117235	-0.18002	-0.00579264	-0.404667
12.5239	-0.117235	-0.16999	0.0100893	-0.380734
12.5447	-0.115447	-0.15937	0.0227948	-0.358297
12.5656	-0.115447	-0.14875	0.0323239	-0.33586
12.5864	-0.115447	-0.13813	0.0450295	-0.314918
12.6073	-0.113659	-0.128099	0.0545586	-0.292481
12.6281	-0.113659	-0.117479	0.0640877	-0.27154
12.6489	-0.113659	-0.107449	0.0736169	-0.250598
12.6698	-0.111872	-0.0974188	0.083146	-0.229657
12.6906	-0.111872	-0.0879787	0.0894988	-0.208716
12.7115	-0.110084	-0.0785385	0.0926752	-0.18927
12.7323	-0.108297	-0.0696884	0.0958516	-0.169825
12.7531	-0.108297	-0.0614282	0.0958516	-0.150379
12.774	-0.106509	-0.0531681	0.0958516	-0.130934
12.7948	-0.106509	-0.046088	0.0958516	-0.111488
12.8156	-0.104722	-0.0395978	0.0926752	-0.0905467
12.8365	-0.102934	-0.0342878	0.0926752	-0.0696053
12.8573	-0.101146	-0.0289777	0.0894988	-0.0501598
12.8782	-0.0993589	-0.0248476	0.083146	-0.03221
12.899	-0.0975713	-0.0218975	0.0767933	-0.0142603
12.9198	-0.0957837	-0.0189475	0.0704405	0.00219363
12.9407	-0.0939961	-0.0171775	0.0609114	0.0156559
12.9615	-0.0939961	-0.0165875	0.0513822	0.0291182
12.9824	-0.0922086	-0.0165875	0.0386767	0.0425805
13.0032	-0.0922086	-0.0177675	0.0291476	0.054547
13.024	-0.0922086	-0.0195375	0.016442	0.0665135
13.0449	-0.0922086	-0.0218975	0.0037365	0.0769842
13.0657	-0.0922086	-0.0254376	-0.0121454	0.0859591
13.0865	-0.0922086	-0.0289777	-0.0248509	0.0949339
13.1074	-0.0939961	-0.0331077	-0.0375565	0.100917
13.1282	-0.0939961	-0.0378278	-0.0534384	0.1069
13.1491	-0.0939961	-0.0425479	-0.0661439	0.112884
13.1699	-0.0939961	-0.047858	-0.0820258	0.115875
13.1907	-0.0939961	-0.0531681	-0.0979077	0.118867
13.2116	-0.0939961	-0.0590682	-0.110613	0.118867
13.2324	-0.0939961	-0.0649683	-0.123319	0.118867
13.2533	-0.0939961	-0.0702784	-0.139201	0.117371
13.2741	-0.0939961	-0.0761785	-0.151906	0.115875
13.2949	-0.0922086	-0.0814886	-0.164612	0.114379
13.3158	-0.0922086	-0.0867987	-0.180494	0.109892
13.3366	-0.090421	-0.0909287	-0.190023	0.105405
13.3574	-0.090421	-0.0944688	-0.202728	0.100917
13.3783	-0.090421	-0.0974188	-0.215434	0.0949339
13.3991	-0.0886334	-0.0991889	-0.228139	0.0889507
13.42	-0.0886334	-0.100369	-0.237668	0.0829674
13.4408	-0.0868458	-0.100959	-0.250374	0.0739926
13.4616	-0.0868458	-0.0997789	-0.259903	0.0650177
13.4825	-0.0850583	-0.0985989	-0.269432	0.054547
13.5033	-0.0850583	-0.0968288	-0.278961	0.0425805
13.5242	-0.0850583	-0.0938788	-0.288491	0.0321099
13.545	-0.0832707	-0.0903387	-0.294843	0.0186476
13.5658	-0.0832707	-0.0867987	-0.301196	0.00518526
13.5867	-0.0832707	-0.0820786	-0.307549	-0.00678123
13.6075	-0.0814831	-0.0773585	-0.310725	-0.0217393
13.6283	-0.0814831	-0.0726384	-0.313902	-0.0352017
13.6492	-0.0796955	-0.0673283	-0.317078	-0.048664
13.67	-0.077908	-0.0620182	-0.317078	-0.0636221
13.6909	-0.0761204	-0.0567081	-0.313902	-0.0770844
13.7117	-0.0743328	-0.051398	-0.313902	-0.0920425
13.7325	-0.0725452	-0.046088	-0.310725	-0.105505
13.7534	-0.0707577	-0.0413679	-0.307549	-0.118967
13.7742	-0.0689701	-0.0360578	-0.301196	-0.132429
13.7951	-0.0671825	-0.0319277	-0.29802	-0.145892
13.8159	-0.0653949	-0.0277976	-0.288491	-0.16085
13.8367	-0.0636074	-0.0242576	-0.282138	-0.174312
13.8576	-0.0618198	-0.0213075	-0.272609	-0.18927
13.8784	-0.0600322	-0.0189475	-0.26308	-0.202733
13.8992	-0.0582446	-0.0165875	-0.25355	-0.217691
13.9201	-0.0564571	-0.0154074	-0.244021	-0.231153
13.9409	-0.0528819	-0.0142274	-0.231316	-0.243119
13.9618	-0.0510943	-0.0142274	-0.221787	-0.255086
13.9826	-0.0493068	-0.0142274	-0.212257	-0.265557
14.0034	-0.0475192	-0.0148174	-0.199552	-0.276027
14.0243	-0.0475192	-0.0154074	-0.190023	-0.287994
14.0451	-0.0457316	-0.0171775	-0.177317	-0.296969
14.066	-0.0457316	-0.0189475	-0.167788	-0.307439
14.0868	-0.0457316	-0.0213075	-0.155083	-0.316414
14.1076	-0.043944	-0.0242576	-0.145553	-0.323893
14.1285	-0.0457316	-0.0272076	-0.132848	-0.331372
14.1493	-0.0457316	-0.0313377	-0.123319	-0.337356
14.1701	-0.0475192	-0.0348778	-0.110613	-0.341843
14.191	-0.0493068	-0.0390078	-0.0979077	-0.34633
14.2118	-0.0493068	-0.0431379	-0.0883786	-0.350818
14.2327	-0.0510943	-0.046678	-0.075673	-0.352314
14.2535	-0.0510943	-0.050808	-0.0629675	-0.355305
14.2743	-0.0510943	-0.0549381	-0.050262	-0.355305
14.2952	-0.0528819	-0.0590682	-0.0375565	-0.356801
14.316	-0.0528819	-0.0626082	-0.0248509	-0.356801
14.3369	-0.0528819	-0.0655583	-0.0153218	-0.355305
14.3577	-0.0528819	-0.0685083	-0.00579264	-0.353809
14.3785	-0.0528819	-0.0714584	0.00691288	-0.350818
14.3994	-0.0528819	-0.0738184	0.0132656	-0.34633
14.4202	-0.0528819	-0.0755885	0.0227948	-0.341843
14.441	-0.0528819	-0.0767685	0.0323239	-0.33586
14.4619	-0.0546695	-0.0779485	0.0386767	-0.329876
14.4827	-0.0546695	-0.0785385	0.0418531	-0.322397
14.5036	-0.0528819	-0.0785385	0.0482058	-0.313423
14.5244	-0.0528819	-0.0785385	0.0513822	-0.304448
14.5452	-0.0510943	-0.0779485	0.0545586	-0.295473
14.5661	-0.0510943	-0.0767685	0.057735	-0.285002
14.5869	-0.0493068	-0.0749985	0.057735	-0.276027
14.6078	-0.0493068	-0.0726384	0.057735	-0.265557
14.6286	-0.0493068	-0.0696884	0.057735	-0.25359
14.6494	-0.0493068	-0.0667383	0.057735	-0.243119
14.6703	-0.0475192	-0.0637883	0.0545586	-0.229657
14.6911	-0.0475192	-0.0602482	0.0513822	-0.217691
14.7119	-0.0475192	-0.0572981	0.0482058	-0.20722
14.7328	-0.0493068	-0.0537581	0.0450295	-0.195253
14.7536	-0.0475192	-0.050218	0.0386767	-0.184783
14.7745	-0.0493068	-0.046678	0.0355003	-0.174312
14.7953	-0.0493068	-0.0431379	0.0323239	-0.162346
14.8161	-0.0493068	-0.0390078	0.0259712	-0.151875
14.837	-0.0510943	-0.0354678	0.0196184	-0.141404
14.8578	-0.0510943	-0.0313377	0.016442	-0.129438
14.8787	-0.0510943	-0.0277976	0.00691288	-0.117471
14.8995	-0.0510943	-0.0248476	0.000560121	-0.105505
14.9203	-0.0510943	-0.0224876	-0.00579264	-0.0950341
14.9412	-0.0510943	-0.0207175	-0.0121454	-0.0845634
14.962	-0.0528819	-0.0195375	-0.0216745	-0.0740927
14.9828	-0.0528819	-0.0183575	-0.0312037	-0.0636221
15.0037	-0.0528819	-0.0183575	-0.0375565	-0.0546472
15.0245	-0.0528819	-0.0189475	-0.050262	-0.0441765
15.0454	-0.0528819	-0.0201275	-0.0566147	-0.0337058
15.0662	-0.0528819	-0.0213075	-0.0661439	-0.0232352
15.087	-0.0528819	-0.0230776	-0.0788494	-0.0142603
15.1079	-0.0528819	-0.0254376	-0.0883786	-0.00528542
15.1287	-0.0528819	-0.0283877	-0.0979077	0.00219363
15.1496	-0.0546695	-0.0307477	-0.110613	0.00967269
15.1704	-0.0546695	-0.0336977	-0.120142	0.0186476
15.1912	-0.0546695	-0.0372378	-0.129672	0.0261266
15.2121	-0.0546695	-0.0407779	-0.142377	0.0351015
15.2329	-0.0546695	-0.0443179	-0.151906	0.0425805
15.2537	-0.0546695	-0.047268	-0.161435	0.0500596
15.2746	-0.0528819	-0.050808	-0.170964	0.0575387
15.2954	-0.0528819	-0.0543481	-0.180494	0.0635219
15.3163	-0.0528819	-0.0578882	-0.186846	0.0680093
15.3371	-0.0510943	-0.0608382	-0.196376	0.0724968
15.3579	-0.0493068	-0.0637883	-0.202728	0.0754884
15.3788	-0.0493068	-0.0661483	-0.209081	0.07848
15.3996	-0.0475192	-0.0679183	-0.212257	0.0814716
15.4205	-0.0475192	-0.0696884	-0.21861	0.0844633
15.4413	-0.0475192	-0.0708684	-0.221787	0.0874549
15.4621	-0.0475192	-0.0714584	-0.221787	0.0919423
15.483	-0.0475192	-0.0720484	-0.224963	0.0934381
15.5038	-0.0475192	-0.0720484	-0.228139	0.0964298
15.5246	-0.0475192	-0.0714584	-0.228139	0.0979256
15.5455	-0.0475192	-0.0708684	-0.224963	0.0979256
15.5663	-0.0475192	-0.0690984	-0.228139	0.0979256
15.5872	-0.0475192	-0.0679183	-0.224963	0.0964298
15.608	-0.0475192	-0.0655583	-0.224963	0.0949339
15.6288	-0.0475192	-0.0631982	-0.221787	0.0919423
15.6497	-0.0475192	-0.0608382	-0.221787	0.0874549
15.6705	-0.0457316	-0.0584782	-0.21861	0.0829674
15.6914	-0.0457316	-0.0561181	-0.215434	0.07848
15.7122	-0.043944	-0.0531681	-0.212257	0.0739926
15.733	-0.043944	-0.050808	-0.205905	0.0680093
15.7539	-0.0421565	-0.047268	-0.199552	0.0605303
15.7747	-0.0421565	-0.0443179	-0.196376	0.0515554
15.7955	-0.0403689	-0.0413679	-0.190023	0.0440764
15.8164	-0.0403689	-0.0384178	-0.180494	0.0365973
15.8372	-0.0403689	-0.0360578	-0.174141	0.0276224
15.8581	-0.0385813	-0.0331077	-0.164612	0.0186476
15.8789	-0.0385813	-0.0307477	-0.158259	0.0111685
15.8997	-0.0385813	-0.0283877	-0.14873	0.00368945
15.9206	-0.0385813	-0.0266176	-0.139201	-0.00528542
15.9414	-0.0367937	-0.0248476	-0.129672	-0.0142603
15.9623	-0.0367937	-0.0224876	-0.120142	-0.0217393
15.9831	-0.0367937	-0.0207175	-0.110613	-0.0292184
16.0039	-0.0367937	-0.0189475	-0.101084	-0.0366975
16.0248	-0.0350062	-0.0171775	-0.0883786	-0.0441765
16.0456	-0.0350062	-0.0154074	-0.0788494	-0.0516556
16.0664	-0.0350062	-0.0148174	-0.0693203	-0.0591346
16.0873	-0.0350062	-0.0142274	-0.0566147	-0.0666137
16.1081	-0.0350062	-0.0142274	-0.0470856	-0.0740927
16.129	-0.0350062	-0.0142274	-0.0407328	-0.0815718
16.1498	-0.0367937	-0.0154074	-0.0312037	-0.0890509
16.1706	-0.0367937	-0.0159974	-0.0216745	-0.0965299
16.1915	-0.0367937	-0.0177675	-0.0153218	-0.104009
16.2123	-0.0367937	-0.0195375	-0.00579264	-0.111488
16.2332	-0.0367937	-0.0213075	0.000560121	-0.120463
16.254	-0.0367937	-0.0230776	0.0037365	-0.127942
16.2748	-0.0367937	-0.0254376	0.0100893	-0.135421
16.2957	-0.0350062	-0.0277976	0.016442	-0.141404
16.3165	-0.0350062	-0.0301577	0.0196184	-0.148883
16.3373	-0.0367937	-0.0325177	0.0259712	-0.157858
16.3582	-0.0367937	-0.0348778	0.0323239	-0.163841
16.379	-0.0385813	-0.0372378	0.0355003	-0.17132
16.3999	-0.0385813	-0.0384178	0.0386767	-0.1788
16.4207	-0.0403689	-0.0395978	0.0450295	-0.184783
16.4415	-0.0403689	-0.0407779	0.0450295	-0.192262
16.4624	-0.0403689	-0.0413679	0.0482058	-0.198245
16.4832	-0.0403689	-0.0419579	0.0482058	-0.202733
16.5041	-0.0403689	-0.0419579	0.0482058	-0.204228
16.5249	-0.0385813	-0.0419579	0.0482058	-0.205724
16.5457	-0.0385813	-0.0413679	0.0482058	-0.20722
16.5666	-0.0367937	-0.0407779	0.0482058	-0.20722
16.5874	-0.0350062	-0.0401879	0.0450295	-0.205724
16.6082	-0.0350062	-0.0395978	0.0450295	-0.204228
16.6291	-0.0332186	-0.0384178	0.0450295	-0.201237
16.6499	-0.0332186	-0.0372378	0.0418531	-0.198245
16.6708	-0.031431	-0.0360578	0.0386767	-0.195253
16.6916	-0.031431	-0.0348778	0.0355003	-0.190766
16.7124	-0.0296434	-0.0331077	0.0323239	-0.187774
16.7333	-0.0296434	-0.0307477	0.0259712	-0.184783
16.7541	-0.0278559	-0.0289777	0.0227948	-0.180295
16.775	-0.0260683	-0.0266176	0.0196184	-0.175808
16.7958	-0.0260683	-0.0242576	0.0132656	-0.17132
16.8166	-0.0242807	-0.0218975	0.00691288	-0.165337
16.8375	-0.0242807	-0.0201275	0.0037365	-0.159354
16.8583	-0.0224931	-0.0177675	-0.00261626	-0.151875
16.8791	-0.0224931	-0.0154074	-0.00896902	-0.144396
16.9	-0.0224931	-0.0136374	-0.0153218	-0.138413
16.9208	-0.0207055	-0.0124574	-0.0216745	-0.130934
16.9417	-0.0207055	-0.0106873	-0.0312037	-0.121959
16.9625	-0.0207055	-0.00950733	-0.0343801	-0.11448
16.9833	-0.0207055	-0.00832731	-0.0407328	-0.107001
17.0042	-0.018918	-0.0077373	-0.0470856	-0.0980257
17.025	-0.018918	-0.0077373	-0.0534384	-0.0890509
17.0459	-0.0171304	-0.0077373	-0.0597911	-0.080076
17.0667	-0.0171304	-0.0077373	-0.0693203	-0.0711011
17.0875	-0.0153428	-0.00832731	-0.075673	-0.0606304
17.1084	-0.0153428	-0.00891732	-0.0788494	-0.0501598
17.1292	-0.0135552	-0.00950733	-0.0852022	-0.0396891
17.15	-0.0135552	-0.0100973	-0.0915549	-0.0307142
17.1709	-0.0135552	-0.0106873	-0.0947313	-0.0217393
17.1917	-0.0135552	-0.0112774	-0.101084	-0.0127645
17.2126	-0.0135552	-0.0118674	-0.10426	-0.00528542
17.2334	-0.0117677	-0.0130474	-0.110613	0.00219363
17.2542	-0.0117677	-0.0142274	-0.11379	0.00817688
17.2751	-0.0099801	-0.0154074	-0.116966	0.0156559
17.2959	-0.0099801	-0.0171775	-0.120142	0.023135
17.3168	-0.0099801	-0.0183575	-0.123319	0.0291182
17.3376	-0.0099801	-0.0195375	-0.123319	0.0365973
17.3584	-0.0099801	-0.0213075	-0.126495	0.0425805
17.3793	-0.0099801	-0.0230776	-0.129672	0.0485638
17.4001	-0.00819252	-0.0248476	-0.129672	0.054547
17.4209	-0.00819252	-0.0266176	-0.132848	0.0620261
17.4418	-0.00819252	-0.0277976	-0.132848	0.0665135
17.4626	-0.00640495	-0.0295677	-0.136024	0.0724968
17.4835	-0.00640495	-0.0307477	-0.136024	0.07848
17.5043	-0.00461737	-0.0319277	-0.136024	0.0844633
17.5251	-0.00461737	-0.0325177	-0.132848	0.0889507
17.546	-0.00461737	-0.0325177	-0.132848	0.0934381
17.5668	-0.0028298	-0.0331077	-0.132848	0.0994214
17.5877	-0.0028298	-0.0331077	-0.129672	0.103909
17.6085	-0.0028298	-0.0331077	-0.129672	0.105405
17.6293	-0.00104222	-0.0331077	-0.126495	0.1069
17.6502	-0.00104222	-0.0319277	-0.123319	0.108396
17.671	-0.00104222	-0.0307477	-0.120142	0.109892
17.6918	0.000745355	-0.0289777	-0.116966	0.111388
17.7127	0.000745355	-0.0272076	-0.110613	0.111388
17.7335	0.000745355	-0.0254376	-0.10426	0.111388
17.7544	0.000745355	-0.0230776	-0.101084	0.111388
17.7752	0.000745355	-0.0207175	-0.0947313	0.111388
17.796	0.00253293	-0.0183575	-0.0852022	0.112884
17.8169	0.00253293	-0.0159974	-0.0788494	0.111388
17.8377	0.00432051	-0.0142274	-0.0724966	0.109892
17.8586	0.00610808	-0.0124574	-0.0661439	0.108396
17.8794	0.00610808	-0.0106873	-0.0566147	0.1069
17.9002	0.00789566	-0.00891732	-0.050262	0.103909
17.9211	0.00968323	-0.00714729	-0.0439092	0.102413
17.9419	0.00968323	-0.00537726	-0.0343801	0.0979256
17.9627	0.0114708	-0.00360723	-0.0280273	0.0949339
17.9836	0.0114708	-0.00242721	-0.0184982	0.0904465
18.0044	0.0132584	-0.0018372	-0.0121454	0.0859591
18.0253	0.0132584	-0.000657176	-0.00579264	0.0799758
18.0461	0.015046	-0.000657176	0.000560121	0.0754884
18.0669	0.015046	-6.72e-05	0.00691288	0.0695051
18.0878	0.015046	0.000522844	0.0132656	0.0635219
18.1086	0.0168335	0.000522844	0.016442	0.0590345
18.1295	0.0168335	0.00111285	0.0196184	0.0530512
18.1503	0.0186211	0.000522844	0.0259712	0.047068
18.1711	0.0186211	0.000522844	0.0291476	0.0410847
18.192	0.0186211	-6.72e-05	0.0323239	0.0351015
18.2128	0.0186211	-0.000657176	0.0323239	0.0306141
18.2336	0.0204087	-0.00124719	0.0355003	0.0246308
18.2545	0.0204087	-0.0018372	0.0386767	0.0186476
18.2753	0.0221963	-0.00242721	0.0386767	0.0141601
18.2962	0.0221963	-0.00360723	0.0386767	0.00817688
18.317	0.0221963	-0.00419724	0.0386767	0.00219363
18.3378	0.0239838	-0.00537726	0.0418531	-0.00378961
18.3587	0.0239838	-0.00655728	0.0386767	-0.00827705
18.3795	0.0257714	-0.00832731	0.0386767	-0.0142603
18.4004	0.0257714	-0.0100973	0.0386767	-0.0202435
18.4212	0.027559	-0.0118674	0.0386767	-0.024731
18.442	0.027559	-0.0136374	0.0386767	-0.0307142
18.4629	0.027559	-0.0154074	0.0386767	-0.0352017
18.4837	0.027559	-0.0171775	0.0386767	-0.0411849
18.5045	0.027559	-0.0183575	0.0386767	-0.0471681
18.5254	0.0293466	-0.0189475	0.0355003	-0.0516556
18.5462	0.0293466	-0.0195375	0.0355003	-0.056143
18.5671	0.0293466	-0.0195375	0.0323239	-0.0606304
18.5879	0.0293466	-0.0201275	0.0291476	-0.0636221
18.6087	0.0293466	-0.0207175	0.0259712	-0.0666137
18.6296	0.0293466	-0.0207175	0.0227948	-0.0696053
18.6504	0.0293466	-0.0207175	0.0196184	-0.0725969
18.6713	0.027559	-0.0207175	0.016442	-0.0755886
18.6921	0.027559	-0.0207175	0.0132656	-0.0785802
18.7129	0.0293466	-0.0201275	0.0100893	-0.080076
18.7338	0.0293466	-0.0195375	0.00691288	-0.0815718
18.7546	0.0293466	-0.0189475	0.0037365	-0.0830676
18.7754	0.0293466	-0.0177675	-0.00261626	-0.0860592
18.7963	0.0311341	-0.0171775	-0.00579264	-0.087555
18.8171	0.0311341	-0.0159974	-0.00896902	-0.0890509
18.838	0.0311341	-0.0142274	-0.0153218	-0.0905467
18.8588	0.0329217	-0.0118674	-0.0216745	-0.0890509
18.8796	0.0329217	-0.00950733	-0.0280273	-0.0890509
18.9005	0.0329217	-0.00655728	-0.0312037	-0.0890509
18.9213	0.0347093	-0.00360723	-0.0375565	-0.087555
18.9422	0.0347093	-0.00124719	-0.0439092	-0.087555
18.963	0.0347093	0.00170286	-0.0470856	-0.0860592
18.9838	0.0347093	0.00406291	-0.0534384	-0.0845634
19.0047	0.0347093	0.00642295	-0.0566147	-0.0815718
19.0255	0.0347093	0.009373	-0.0597911	-0.080076
19.0463	0.0364969	0.011733	-0.0629675	-0.0770844
19.0672	0.0364969	0.0135031	-0.0693203	-0.0740927
19.088	0.0382844	0.0158631	-0.0724966	-0.0696053
19.1089	0.0382844	0.0170431	-0.075673	-0.0666137
19.1297	0.040072	0.0182231	-0.0820258	-0.0621263
19.1505	0.040072	0.0194032	-0.0852022	-0.0591346
19.1714	0.0418596	0.0205832	-0.0883786	-0.0546472
19.1922	0.0418596	0.0205832	-0.0915549	-0.0501598
19.2131	0.0436472	0.0211732	-0.0915549	-0.0456723
19.2339	0.0436472	0.0211732	-0.0915549	-0.0411849
19.2547	0.0454347	0.0211732	-0.0915549	-0.0352017
19.2756	0.0454347	0.0205832	-0.0915549	-0.0307142
19.2964	0.0454347	0.0199932	-0.0915549	-0.024731
19.3172	0.0472223	0.0194032	-0.0883786	-0.0187477
19.3381	0.0472223	0.0188132	-0.0852022	-0.0127645
19.3589	0.0472223	0.0176331	-0.0820258	-0.00827705
19.3798	0.0472223	0.0170431	-0.0788494	-0.0022938
19.4006	0.0472223	0.0158631	-0.075673	0.00368945
19.4214	0.0472223	0.0152731	-0.0724966	0.00967269
19.4423	0.0472223	0.0140931	-0.0693203	0.0156559
19.4631	0.0472223	0.0129131	-0.0661439	0.0216392
19.484	0.0472223	0.011733	-0.0629675	0.0276224
19.5048	0.0472223	0.010553	-0.0566147	0.0336057
19.5256	0.0472223	0.009373	-0.0534384	0.0380931
19.5465	0.0454347	0.00819297	-0.050262	0.0440764
19.5673	0.0454347	0.00701296	-0.0470856	0.0500596
19.5881	0.0454347	0.00642295	-0.0407328	0.0560428
19.609	0.0436472	0.00524292	-0.0375565	0.0605303
19.6298	0.0436472	0.00465291	-0.0312037	0.0665135
19.6507	0.0454347	0.00347289	-0.0248509	0.0724968
19.6715	0.0454347	0.00347289	-0.0216745	0.0769842
19.6923	0.0454347	0.00347289	-0.0153218	0.0829674
19.7132	0.0472223	0.00347289	-0.00896902	0.0859591
19.734	0.0472223	0.00347289	-0.00261626	0.0904465
19.7549	0.0472223	0.00406291	0.000560121	0.0949339
19.7757	0.0472223	0.00465291	0.00691288	0.0994214
19.7965	0.0454347	0.00524292	0.0100893	0.102413
19.8174	0.0454347	0.00642295	0.0100893	0.1069
19.8382	0.0436472	0.00701296	0.0132656	0.109892
19.859	0.0436472	0.00819297	0.016442	0.114379
19.8799	0.0418596	0.00878299	0.0196184	0.117371
19.9007	0.0418596	0.00996301	0.0227948	0.120363
19.9216	0.040072	0.011143	0.0259712	0.121859
19.9424	0.040072	0.012323	0.0291476	0.12485
19.9632	0.0382844	0.0135031	0.0323239	0.126346
19.9841	0.0364969	0.0146831	0.0355003	0.126346
20.0049	0.0347093	0.0158631	0.0355003	0.127842
20.0258	0.0329217	0.0170431	0.0386767	0.127842
20.0466	0.0311341	0.0182231	0.0418531	0.127842
20.0674	0.027559	0.0188132	0.0418531	0.127842
20.0883	0.0257714	0.0194032	0.0450295	0.127842
20.1091	0.0239838	0.0199932	0.0482058	0.127842
20.1299	0.0221963	0.0199932	0.0513822	0.126346
20.1508	0.0186211	0.0205832	0.0513822	0.123354
20.1716	0.0168335	0.0211732	0.0545586	0.120363
20.1925	0.015046	0.0211732	0.0545586	0.117371
20.2133	0.0132584	0.0211732	0.0545586	0.114379
20.2341	0.00968323	0.0211732	0.0545586	0.111388
20.255	0.00789566	0.0205832	0.057735	0.1069
20.2758	0.00610808	0.0199932	0.0545586	0.102413
20.2967	0.00610808	0.0194032	0.0545586	0.0979256
20.3175	0.00432051	0.0188132	0.0545586	0.0934381
20.3383	0.00253293	0.0176331	0.0513822	0.0889507
20.3592	0.000745355	0.0164531	0.0513822	0.0829674
20.38	-0.00104222	0.0152731	0.0482058	0.0769842
20.4008	-0.0028298	0.0140931	0.0450295	0.071001
20.4217	-0.00461737	0.012323	0.0418531	0.0650177
20.4425	-0.00640495	0.011143	0.0386767	0.0590345
20.4634	-0.00819252	0.009373	0.0355003	0.054547
20.4842	-0.0099801	0.00819297	0.0323239	0.0485638
20.505	-0.0135552	0.00701296	0.0259712	0.0425805
20.5259	-0.0153428	0.00642295	0.0227948	0.0380931
20.5467	-0.0171304	0.00583294	0.016442	0.0336057
20.5676	-0.018918	0.00583294	0.0100893	0.0291182
20.5884	-0.0207055	0.00583294	0.00691288	0.0246308
20.6092	-0.0224931	0.00583294	0.0037365	0.0201434
20.6301	-0.0242807	0.00583294	-0.00261626	0.0156559
20.6509	-0.0260683	0.00642295	-0.00579264	0.0126643
20.6717	-0.0260683	0.00701296	-0.00896902	0.00817688
20.6926	-0.0278559	0.00819297	-0.0121454	0.00518526
20.7134	-0.0278559	0.009373	-0.0153218	0.00219363
20.7343	-0.0278559	0.010553	-0.0184982	0.000697823
20.7551	-0.0278559	0.011143	-0.0216745	-0.0022938
20.7759	-0.0278559	0.012323	-0.0248509	-0.00528542
20.7968	-0.0296434	0.0129131	-0.0280273	-0.00678123
20.8176	-0.0296434	0.0135031	-0.0312037	-0.00827705
20.8385	-0.0296434	0.0146831	-0.0312037	-0.00977286
20.8593	-0.031431	0.0158631	-0.0312037	-0.0112687
20.8801	-0.031431	0.0164531	-0.0343801	-0.0112687
20.901	-0.0296434	0.0176331	-0.0343801	-0.0127645
20.9218	-0.0296434	0.0194032	-0.0343801	-0.0127645
20.9426	-0.0296434	0.0199932	-0.0343801	-0.0112687
20.9635	-0.0296434	0.0211732	-0.0343801	-0.0112687
20.9843	-0.0296434	0.0223532	-0.0312037	-0.00977286
21.0052	-0.0296434	0.0229432	-0.0312037	-0.00827705
21.026	-0.0296434	0.0241232	-0.0312037	-0.00678123
21.0468	-0.0296434	0.0241232	-0.0280273	-0.00528542
21.0677	-0.0278559	0.0247133	-0.0248509	-0.0022938
21.0885	-0.0278559	0.0241232	-0.0248509	0.000697823
21.1094	-0.0260683	0.0235332	-0.0216745	0.00368945
21.1302	-0.0260683	0.0229432	-0.0216745	0.00668107
21.151	-0.0242807	0.0217632	-0.0153218	0.0111685
21.1719	-0.0242807	0.0205832	-0.0153218	0.0156559
21.1927	-0.0242807	0.0194032	-0.00896902	0.0201434
21.2135	-0.0242807	0.0182231	-0.00579264	0.0246308
21.2344	-0.0224931	0.0170431	-0.00261626	0.0291182
21.2552	-0.0224931	0.0158631	0.000560121	0.0336057
21.2761	-0.0207055	0.0146831	0.00691288	0.0395889
21.2969	-0.0207055	0.0129131	0.0100893	0.0440764
21.3177	-0.018918	0.011143	0.0132656	0.0485638
21.3386	-0.018918	0.00996301	0.0196184	0.0530512
21.3594	-0.0171304	0.00819297	0.0227948	0.0590345
21.3803	-0.0153428	0.00642295	0.0259712	0.0635219
21.4011	-0.0135552	0.00465291	0.0291476	0.0680093
21.4219	-0.0117677	0.00347289	0.0323239	0.0724968
21.4428	-0.0117677	0.00170286	0.0355003	0.0769842
21.4636	-0.0099801	0.000522844	0.0386767	0.0814716
21.4844	-0.00819252	-0.000657176	0.0450295	0.0859591
21.5053	-0.00640495	-0.00242721	0.0482058	0.0904465
21.5261	-0.00461737	-0.00360723	0.0513822	0.0949339
21.547	-0.0028298	-0.00419724	0.0545586	0.100917
21.5678	-0.00104222	-0.00537726	0.057735	0.103909
21.5886	0.000745355	-0.00596727	0.0609114	0.108396
21.6095	0.00253293	-0.00655728	0.0640877	0.109892
21.6303	0.00432051	-0.00655728	0.0672641	0.112884
21.6512	0.00432051	-0.00655728	0.0704405	0.115875
21.672	0.00610808	-0.00655728	0.0736169	0.118867
21.6928	0.00789566	-0.00596727	0.0767933	0.120363
21.7137	0.00789566	-0.00537726	0.0767933	0.123354
21.7345	0.00968323	-0.00419724	0.0799697	0.12485
21.7553	0.00968323	-0.00360723	0.083146	0.126346
21.7762	0.00968323	-0.00301722	0.0863224	0.127842
21.797	0.00968323	-0.0018372	0.0863224	0.127842
21.8179	0.00968323	-0.00124719	0.0894988	0.129338
21.8387	0.00968323	-6.72e-05	0.0894988	0.129338
21.8595	0.00968323	0.00111285	0.0894988	0.129338
21.8804	0.00968323	0.00170286	0.0894988	0.130833
21.9012	0.00789566	0.00288288	0.0894988	0.129338
21.9221	0.00789566	0.00406291	0.0863224	0.129338
21.9429	0.00789566	0.00465291	0.083146	0.127842
21.9637	0.00789566	0.00524292	0.083146	0.127842
21.9846	0.00610808	0.00583294	0.0799697	0.126346
22.0054	0.00610808	0.00642295	0.0736169	0.12485
22.0262	0.00432051	0.00701296	0.0704405	0.123354
22.0471	0.00432051	0.00701296	0.0672641	0.121859
22.0679	0.00432051	0.00760296	0.0640877	0.120363
22.0888	0.00253293	0.00760296	0.0609114	0.117371
22.1096	0.00253293	0.00760296	0.0545586	0.114379
22.1304	0.000745355	0.00760296	0.0482058	0.111388
22.1513	0.000745355	0.00760296	0.0450295	0.108396
22.1721	-0.00104222	0.00760296	0.0386767	0.103909
22.193	-0.0028298	0.00760296	0.0323239	0.0979256
22.2138	-0.0028298	0.00701296	0.0259712	0.0934381
22.2346	-0.00461737	0.00642295	0.0227948	0.0874549
22.2555	-0.00461737	0.00583294	0.016442	0.0814716
22.2763	-0.00640495	0.00524292	0.0100893	0.0769842
22.2971	-0.00819252	0.00465291	0.00691288	0.071001
22.318	-0.00819252	0.00406291	0.000560121	0.0650177
22.3388	-0.0099801	0.00406291	-0.00261626	0.0605303
22.3597	-0.0099801	0.00347289	-0.00579264	0.054547
22.3805	-0.0117677	0.00288288	-0.00896902	0.0485638
22.4013	-0.0117677	0.00229287	-0.0121454	0.0425805
22.4222	-0.0135552	0.00170286	-0.0153218	0.0365973
22.443	-0.0135552	0.00170286	-0.0153218	0.0306141
22.4639	-0.0153428	0.00170286	-0.0184982	0.0246308
22.4847	-0.0153428	0.00229287	-0.0216745	0.0171517
22.5055	-0.0171304	0.00229287	-0.0216745	0.0111685
22.5264	-0.0171304	0.00288288	-0.0248509	0.00368945
22.5472	-0.0171304	0.00406291	-0.0280273	-0.0022938
22.568	-0.018918	0.00465291	-0.0280273	-0.00678123
22.5889	-0.0207055	0.00524292	-0.0280273	-0.0127645
22.6097	-0.0207055	0.00642295	-0.0280273	-0.0172519
22.6306	-0.0224931	0.00760296	-0.0280273	-0.0232352
22.6514	-0.0224931	0.00819297	-0.0280273	-0.0277226
22.6722	-0.0224931	0.009373	-0.0280273	-0.03221
22.6931	-0.0224931	0.010553	-0.0248509	-0.0366975
22.7139	-0.0224931	0.011733	-0.0248509	-0.0411849
22.7348	-0.0224931	0.0129131	-0.0248509	-0.0441765
22.7556	-0.0224931	0.0140931	-0.0216745	-0.0471681
22.7764	-0.0224931	0.0152731	-0.0184982	-0.048664
22.7973	-0.0207055	0.0170431	-0.0153218	-0.0501598
22.8181	-0.0207055	0.0182231	-0.0153218	-0.0516556
22.8389	-0.0207055	0.0188132	-0.0121454	-0.0531514
22.8598	-0.0207055	0.0205832	-0.00896902	-0.0546472
22.8806	-0.0207055	0.0217632	-0.00579264	-0.056143
22.9015	-0.0207055	0.0229432	-0.00261626	-0.056143
22.9223	-0.0224931	0.0235332	0.000560121	-0.0576388
22.9431	-0.0224931	0.0247133	0.0037365	-0.0576388
22.964	-0.0242807	0.0258933	0.00691288	-0.0576388
22.9848	-0.0242807	0.0258933	0.0100893	-0.0576388
23.0057	-0.0260683	0.0264833	0.0132656	-0.056143
23.0265	-0.0260683	0.0258933	0.016442	-0.056143
23.0473	-0.0278559	0.0258933	0.0196184	-0.056143
23.0682	-0.0296434	0.0258933	0.0227948	-0.0576388
23.089	-0.031431	0.0253033	0.0259712	-0.056143
23.1098	-0.031431	0.0247133	0.0323239	-0.056143
23.1307	-0.0332186	0.0235332	0.0355003	-0.0546472
23.1515	-0.0332186	0.0223532	0.0355003	-0.0531514
23.1724	-0.0332186	0.0211732	0.0418531	-0.0516556
23.1932	-0.0332186	0.0194032	0.0450295	-0.048664
23.214	-0.0350062	0.0188132	0.0482058	-0.0471681
23.2349	-0.0350062	0.0170431	0.0513822	-0.0441765
23.2557	-0.0350062	0.0158631	0.0545586	-0.0411849
23.2766	-0.0350062	0.0140931	0.0545586	-0.0381933
23.2974	-0.0367937	0.0129131	0.057735	-0.0352017
23.3182	-0.0367937	0.011143	0.057735	-0.03221
23.3391	-0.0367937	0.00996301	0.0609114	-0.0277226
23.3599	-0.0367937	0.00819297	0.0609114	-0.024731
23.3807	-0.0367937	0.00701296	0.0640877	-0.0217393
23.4016	-0.0350062	0.00583294	0.0672641	-0.0172519
23.4224	-0.0350062	0.00524292	0.0672641	-0.0142603
23.4433	-0.0350062	0.00465291	0.0672641	-0.00977286
23.4641	-0.0350062	0.00465291	0.0672641	-0.00528542
23.4849	-0.0350062	0.00465291	0.0672641	-0.000797989
23.5058	-0.0350062	0.00465291	0.0672641	0.00368945
23.5266	-0.0350062	0.00406291	0.0672641	0.00668107
23.5475	-0.0350062	0.00406291	0.0640877	0.0111685
23.5683	-0.0332186	0.00406291	0.0640877	0.0156559
23.5891	-0.0332186	0.00406291	0.0640877	0.0186476
23.61	-0.031431	0.00465291	0.0609114	0.023135
23.6308	-0.031431	0.00524292	0.057735	0.0261266
23.6516	-0.0296434	0.00583294	0.057735	0.0306141
23.6725	-0.0296434	0.00642295	0.0545586	0.0336057
23.6933	-0.0278559	0.00701296	0.0545586	0.0380931
23.7142	-0.0278559	0.00760296	0.0513822	0.0410847
23.735	-0.0260683	0.00760296	0.0513822	0.0440764
23.7558	-0.0260683	0.00819297	0.0482058	0.0485638
23.7767	-0.0242807	0.00878299	0.0450295	0.0515554
23.7975	-0.0242807	0.009373	0.0450295	0.0560428
23.8184	-0.0242807	0.00996301	0.0386767	0.0590345
23.8392	-0.0224931	0.010553	0.0323239	0.0620261
23.86	-0.0224931	0.011143	0.0291476	0.0650177
23.8809	-0.0224931	0.011143	0.0259712	0.0665135
23.9017	-0.0224931	0.011733	0.0196184	0.0695051
23.9225	-0.0224931	0.012323	0.0132656	0.0724968
23.9434	-0.0224931	0.012323	0.00691288	0.0739926
23.9642	-0.0224931	0.012323	0.000560121	0.0769842
23.9851	-0.0224931	0.012323	-0.00261626	0.07848
24.0059	-0.0242807	0.011733	-0.00896902	0.0814716
24.0267	-0.0242807	0.011143	-0.0121454	0.0829674
24.0476	-0.0260683	0.010553	-0.0153218	0.0829674
24.0684	-0.0278559	0.00996301	-0.0184982	0.0829674
24.0893	-0.0278559	0.009373	-0.0184982	0.0844633
24.1101	-0.0296434	0.00819297	-0.0216745	0.0844633
24.1309	-0.031431	0.00760296	-0.0216745	0.0844633
24.1518	-0.031431	0.00642295	-0.0248509	0.0829674
24.1726	-0.0332186	0.00524292	-0.0248509	0.0829674
24.1934	-0.0332186	0.00406291	-0.0280273	0.0814716
24.2143	-0.0350062	0.00288288	-0.0280273	0.0814716
24.2351	-0.0350062	0.00170286	-0.0312037	0.0799758
24.256	-0.0350062	0.000522844	-0.0343801	0.07848
24.2768	-0.0350062	-0.00124719	-0.0343801	0.0769842
24.2976	-0.0350062	-0.00301722	-0.0375565	0.0739926
24.3185	-0.0332186	-0.00537726	-0.0375565	0.0724968
24.3393	-0.0332186	-0.00714729	-0.0407328	0.0695051
24.3602	-0.031431	-0.00891732	-0.0439092	0.0665135
24.381	-0.031431	-0.0106873	-0.0439092	0.0635219
24.4018	-0.031431	-0.0124574	-0.0439092	0.0605303
24.4227	-0.0296434	-0.0142274	-0.0439092	0.0575387
24.4435	-0.0296434	-0.0159974	-0.0439092	0.054547
24.4643	-0.0296434	-0.0171775	-0.0439092	0.0515554
24.4852	-0.0278559	-0.0183575	-0.0439092	0.0485638
24.506	-0.0260683	-0.0195375	-0.0439092	0.0455722
24.5269	-0.0260683	-0.0207175	-0.0407328	0.0425805
24.5477	-0.0242807	-0.0218975	-0.0375565	0.0380931
24.5685	-0.0242807	-0.0224876	-0.0375565	0.0351015
24.5894	-0.0224931	-0.0230776	-0.0375565	0.0306141
24.6102	-0.0207055	-0.0230776	-0.0312037	0.0276224
24.6311	-0.018918	-0.0224876	-0.0312037	0.0246308
24.6519	-0.0171304	-0.0224876	-0.0280273	0.0216392
24.6727	-0.0171304	-0.0218975	-0.0248509	0.0186476
24.6936	-0.0153428	-0.0213075	-0.0216745	0.0171517
24.7144	-0.0153428	-0.0207175	-0.0184982	0.0171517
24.7352	-0.0135552	-0.0201275	-0.0153218	0.0156559
24.7561	-0.0135552	-0.0195375	-0.0121454	0.0156559
24.7769	-0.0117677	-0.0183575	-0.00896902	0.0156559
24.7978	-0.0099801	-0.0171775	-0.00579264	0.0156559
24.8186	-0.00819252	-0.0159974	-0.00261626	0.0156559
24.8394	-0.00640495	-0.0142274	0.000560121	0.0141601
24.8603	-0.00640495	-0.0130474	0.0037365	0.0141601
24.8811	-0.00461737	-0.0112774	0.0100893	0.0126643
24.902	-0.0028298	-0.0100973	0.0132656	0.0126643
24.9228	-0.00104222	-0.00832731	0.016442	0.0111685
24.9436	0.000745355	-0.00714729	0.0227948	0.0111685
24.9645	0.000745355	-0.00596727	0.0259712	0.0111685
24.9853	0.00253293	-0.00478725	0.0291476	0.0126643
25.0061	0.00253293	-0.00419724	0.0323239	0.0126643
25.027	0.00432051	-0.00419724	0.0355003	0.0141601
25.0478	0.00432051	-0.00360723	0.0355003	0.0156559
25.0687	0.00610808	-0.00419724	0.0386767	0.0186476
25.0895	0.00432051	-0.00419724	0.0418531	0.0201434
25.1103	0.00610808	-0.00419724	0.0418531	0.0216392
25.1312	0.00610808	-0.00419724	0.0418531	0.0246308
25.152	0.00610808	-0.00478725	0.0450295	0.0276224
25.1729	0.00610808	-0.00537726	0.0482058	0.0306141
25.1937	0.00789566	-0.00537726	0.0482058	0.0336057
25.2145	0.00789566	-0.00655728	0.0513822	0.0380931
25.2354	0.00789566	-0.00714729	0.0513822	0.0410847
25.2562	0.00789566	-0.0077373	0.0545586	0.0440764
25.277	0.00789566	-0.00832731	0.0545586	0.047068
25.2979	0.00789566	-0.00891732	0.057735	0.0515554
25.3187	0.00968323	-0.00950733	0.057735	0.054547
25.3396	0.00968323	-0.00950733	0.057735	0.0590345
25.3604	0.00968323	-0.0100973	0.057735	0.0635219
25.3812	0.00968323	-0.0100973	0.057735	0.0665135
25.4021	0.0114708	-0.00950733	0.0545586	0.071001
25.4229	0.0114708	-0.00950733	0.0513822	0.0739926
25.4438	0.0132584	-0.00950733	0.0513822	0.07848
25.4646	0.0132584	-0.00950733	0.0482058	0.0829674
25.4854	0.0132584	-0.00950733	0.0450295	0.0874549
25.5063	0.0132584	-0.00950733	0.0418531	0.0919423
25.5271	0.0132584	-0.00950733	0.0355003	0.0979256
25.5479	0.0132584	-0.0100973	0.0291476	0.102413
25.5688	0.0114708	-0.00950733	0.0259712	0.108396
25.5896	0.0114708	-0.00950733	0.0227948	0.114379
25.6105	0.0114708	-0.00950733	0.016442	0.120363
25.6313	0.0114708	-0.00950733	0.0132656	0.12485
25.6521	0.0114708	-0.00950733	0.00691288	0.129338
25.673	0.0114708	-0.00891732	0.0037365	0.133825
25.6938	0.0114708	-0.00832731	0.000560121	0.138312
25.7147	0.00968323	-0.00832731	-0.00261626	0.144296
25.7355	0.00968323	-0.00714729	-0.00579264	0.148783
25.7563	0.00968323	-0.00655728	-0.00896902	0.153271
25.7772	0.00968323	-0.00596727	-0.00896902	0.159254
25.798	0.00968323	-0.00537726	-0.00896902	0.163741
25.8188	0.00968323	-0.00478725	-0.00896902	0.168229
25.8397	0.00968323	-0.00419724	-0.00896902	0.172716
25.8605	0.00789566	-0.00360723	-0.00896902	0.177204
25.8814	0.00789566	-0.00301722	-0.00896902	0.181691
25.9022	0.00610808	-0.0018372	-0.00579264	0.184683
25.923	0.00610808	-0.00124719	-0.00579264	0.18917
25.9439	0.00610808	-0.000657176	-0.00579264	0.192162
25.9647	0.00610808	-6.72e-05	-0.00261626	0.195153
25.9856	0.00610808	0.000522844	-0.00261626	0.198145
26.0064	0.00610808	0.00170286	-0.00261626	0.201137
26.0272	0.00432051	0.00170286	-0.00261626	0.204128
26.0481	0.00432051	0.00229287	0.000560121	0.205624
26.0689	0.00432051	0.00229287	0.000560121	0.20712
26.0897	0.00432051	0.00229287	0.000560121	0.208616
26.1106	0.00432051	0.00229287	0.0037365	0.208616
26.1314	0.00432051	0.00229287	0.0037365	0.208616
26.1523	0.00432051	0.00170286	0.0037365	0.210111
26.1731	0.00432051	0.00111285	0.0037365	0.210111
26.1939	0.00432051	0.000522844	0.00691288	0.208616
26.2148	0.00432051	-6.72e-05	0.00691288	0.208616
26.2356	0.00253293	-0.000657176	0.00691288	0.208616
26.2565	0.00253293	-0.00124719	0.0100893	0.20712
26.2773	0.000745355	-0.0018372	0.0100893	0.205624
26.2981	0.000745355	-0.00301722	0.0100893	0.204128
26.319	0.000745355	-0.00360723	0.0132656	0.202632
26.3398	0.000745355	-0.00419724	0.016442	0.199641
26.3606	0.000745355	-0.00478725	0.0196184	0.196649
26.3815	0.000745355	-0.00478725	0.0227948	0.193657
26.4023	0.000745355	-0.00537726	0.0227948	0.192162
26.4232	0.000745355	-0.00537726	0.0259712	0.187674
26.444	0.000745355	-0.00537726	0.0291476	0.184683
26.4648	0.000745355	-0.00537726	0.0355003	0.181691
26.4857	0.000745355	-0.00478725	0.0355003	0.178699
26.5065	0.000745355	-0.00419724	0.0386767	0.175708
26.5274	0.000745355	-0.00360723	0.0418531	0.172716
26.5482	0.000745355	-0.00301722	0.0418531	0.169725
26.569	0.000745355	-0.00242721	0.0450295	0.166733
26.5899	0.000745355	-0.0018372	0.0450295	0.162245
26.6107	0.000745355	-0.00124719	0.0450295	0.159254
26.6315	0.000745355	-0.000657176	0.0450295	0.156262
26.6524	0.000745355	-6.72e-05	0.0450295	0.153271
26.6732	0.000745355	0.000522844	0.0482058	0.150279
26.6941	0.000745355	0.00111285	0.0482058	0.147287
26.7149	0.000745355	0.00170286	0.0513822	0.144296
26.7357	0.000745355	0.00170286	0.0545586	0.139808
26.7566	0.000745355	0.00229287	0.0545586	0.136817
26.7774	0.000745355	0.00229287	0.057735	0.133825
26.7983	0.000745355	0.00229287	0.057735	0.129338
26.8191	0.000745355	0.00229287	0.057735	0.127842
26.8399	0.000745355	0.00288288	0.057735	0.12485
26.8608	0.000745355	0.00288288	0.057735	0.121859
26.8816	-0.00104222	0.00288288	0.057735	0.118867
26.9024	0.000745355	0.00288288	0.057735	0.115875
26.9233	0.000745355	0.00347289	0.057735	0.112884
26.9441	0.000745355	0.00347289	0.057735	0.111388
26.965	0.000745355	0.00347289	0.057735	0.108396
26.9858	0.00253293	0.00347289	0.057735	0.1069
27.0066	0.00253293	0.00347289	0.057735	0.103909
27.0275	0.00432051	0.00347289	0.057735	0.102413
27.0483	0.00432051	0.00288288	0.0545586	0.100917
27.0692	0.00610808	0.00229287	0.0545586	0.0994214
27.09	0.00789566	0.00170286	0.0513822	0.0979256
27.1108	0.00968323	0.00111285	0.0482058	0.0964298
27.1317	0.0114708	0.000522844	0.0482058	0.0964298
27.1525	0.0114708	-6.72e-05	0.0450295	0.0964298
27.1733	0.0132584	-6.72e-05	0.0418531	0.0949339
27.1942	0.0132584	-6.72e-05	0.0386767	0.0949339
27.215	0.015046	-6.72e-05	0.0386767	0.0949339
27.2359	0.0168335	-0.000657176	0.0355003	0.0949339
27.2567	0.0186211	-0.000657176	0.0291476	0.0949339
27.2775	0.0186211	-0.000657176	0.0259712	0.0964298
27.2984	0.0204087	-0.00124719	0.0227948	0.0964298
27.3192	0.0204087	-0.00124719	0.0196184	0.0979256
27.3401	0.0204087	-0.0018372	0.016442	0.0979256
27.3609	0.0204087	-0.0018372	0.0100893	0.0994214
27.3817	0.0204087	-0.0018372	0.00691288	0.100917
27.4026	0.0204087	-0.0018372	0.0037365	0.102413
27.4234	0.0221963	-0.0018372	0.000560121	0.103909
27.4442	0.0221963	-0.0018372	-0.00261626	0.105405
27.4651	0.0221963	-0.0018372	-0.00579264	0.1069
27.4859	0.0221963	-0.0018372	-0.00896902	0.108396
27.5068	0.0221963	-0.00124719	-0.00896902	0.109892
27.5276	0.0221963	-0.000657176	-0.0121454	0.111388
27.5484	0.0221963	-6.72e-05	-0.0121454	0.114379
27.5693	0.0221963	-6.72e-05	-0.0121454	0.115875
27.5901	0.0221963	0.000522844	-0.0121454	0.117371
27.611	0.0221963	0.00111285	-0.0121454	0.120363
27.6318	0.0221963	0.00111285	-0.0121454	0.121859
27.6526	0.0221963	0.00170286	-0.0121454	0.123354
27.6735	0.0221963	0.00170286	-0.00896902	0.12485
27.6943	0.0239838	0.00229287	-0.00896902	0.126346
27.7151	0.0239838	0.00288288	-0.00896902	0.127842
27.736	0.0239838	0.00347289	-0.00896902	0.129338
27.7568	0.0239838	0.00406291	-0.00579264	0.130833
27.7777	0.0239838	0.00465291	-0.00261626	0.130833
27.7985	0.0257714	0.00524292	-0.00261626	0.130833
27.8193	0.0257714	0.00583294	0.000560121	0.132329
27.8402	0.0257714	0.00642295	0.0037365	0.133825
27.861	0.0257714	0.00701296	0.0037365	0.133825
27.8819	0.0257714	0.00701296	0.00691288	0.135321
27.9027	0.0257714	0.00760296	0.0100893	0.135321
27.9235	0.0257714	0.00760296	0.0100893	0.135321
27.9444	0.0257714	0.00701296	0.0132656	0.136817
27.9652	0.0257714	0.00701296	0.016442	0.136817
27.986	0.0257714	0.00642295	0.016442	0.138312
28.0069	0.0257714	0.00642295	0.016442	0.136817
28.0277	0.027559	0.00701296	0.0196184	0.136817
28.0486	0.027559	0.00760296	0.0196184	0.135321
28.0694	0.027559	0.00760296	0.0196184	0.133825
28.0902	0.027559	0.00819297	0.0227948	0.132329
28.1111	0.0293466	0.00819297	0.0227948	0.129338
28.1319	0.0293466	0.00819297	0.0259712	0.126346
28.1528	0.0293466	0.00819297	0.0291476	0.123354
28.1736	0.0293466	0.00819297	0.0323239	0.120363
28.1944	0.0311341	0.00878299	0.0323239	0.117371
28.2153	0.0311341	0.00878299	0.0386767	0.114379
28.2361	0.0311341	0.00878299	0.0418531	0.111388
28.2569	0.0329217	0.009373	0.0418531	0.1069
28.2778	0.0329217	0.00878299	0.0450295	0.103909
28.2986	0.0329217	0.00878299	0.0450295	0.0994214
28.3195	0.0347093	0.00878299	0.0482058	0.0949339
28.3403	0.0347093	0.00878299	0.0482058	0.0904465
28.3611	0.0347093	0.009373	0.0513822	0.0874549
28.382	0.0347093	0.009373	0.0513822	0.0829674
28.4028	0.0347093	0.00996301	0.0513822	0.07848
28.4236	0.0329217	0.00996301	0.0513822	0.0739926
28.4445	0.0329217	0.010553	0.0513822	0.0695051
28.4653	0.0329217	0.011143	0.0513822	0.0650177
28.4862	0.0347093	0.011143	0.0513822	0.0605303
28.507	0.0347093	0.011733	0.0513822	0.0560428
28.5278	0.0347093	0.011733	0.0482058	0.0530512
28.5487	0.0347093	0.012323	0.0482058	0.0485638
28.5695	0.0347093	0.012323	0.0482058	0.0455722
28.5904	0.0347093	0.0129131	0.0482058	0.0410847
28.6112	0.0329217	0.0135031	0.0482058	0.0365973
28.632	0.0329217	0.0135031	0.0482058	0.0321099
28.6529	0.0329217	0.0146831	0.0450295	0.0276224
28.6737	0.0311341	0.0146831	0.0450295	0.023135
28.6945	0.0311341	0.0158631	0.0450295	0.0186476
28.7154	0.0311341	0.0158631	0.0450295	0.0156559
28.7362	0.0311341	0.0164531	0.0418531	0.0111685
28.7571	0.0293466	0.0170431	0.0418531	0.00817688
28.7779	0.0293466	0.0170431	0.0418531	0.00518526
28.7987	0.0293466	0.0170431	0.0386767	0.00219363
28.8196	0.0293466	0.0170431	0.0386767	0.000697823
28.8404	0.0293466	0.0164531	0.0386767	-0.0022938
28.8613	0.0293466	0.0164531	0.0355003	-0.00378961
28.8821	0.027559	0.0158631	0.0355003	-0.00528542
28.9029	0.027559	0.0158631	0.0355003	-0.00678123
28.9238	0.027559	0.0152731	0.0323239	-0.00977286
28.9446	0.0257714	0.0146831	0.0291476	-0.0112687
28.9654	0.0257714	0.0140931	0.0259712	-0.0127645
28.9863	0.0257714	0.0135031	0.0259712	-0.0142603
29.0071	0.0239838	0.0129131	0.0227948	-0.0142603
29.028	0.0239838	0.012323	0.0196184	-0.0157561
29.0488	0.0221963	0.011733	0.016442	-0.0157561
29.0696	0.0221963	0.011143	0.0132656	-0.0172519
29.0905	0.0221963	0.00996301	0.0100893	-0.0172519
29.1113	0.0204087	0.009373	0.0100893	-0.0157561
29.1322	0.0186211	0.00819297	0.00691288	-0.0157561
29.153	0.0186211	0.00701296	0.0037365	-0.0157561
29.1738	0.0186211	0.00583294	0.0037365	-0.0142603
29.1947	0.0186211	0.00406291	0.000560121	-0.0142603
29.2155	0.0186211	0.00229287	-0.00261626	-0.0127645
29.2363	0.0168335	0.000522844	-0.00261626	-0.0127645
29.2572	0.0168335	-0.00124719	-0.00261626	-0.0127645
29.278	0.0168335	-0.00301722	-0.00261626	-0.0112687
29.2989	0.0168335	-0.00478725	-0.00261626	-0.00977286
29.3197	0.0168335	-0.00655728	-0.00261626	-0.00977286
29.3405	0.0168335	-0.0077373	-0.00261626	-0.00827705
29.3614	0.0168335	-0.00891732	-0.00261626	-0.00678123
29.3822	0.0168335	-0.0100973	0.000560121	-0.00528542
29.4031	0.015046	-0.0106873	0.000560121	-0.00378961
29.4239	0.015046	-0.0112774	0.000560121	-0.0022938
29.4447	0.0132584	-0.0118674	0.0037365	-0.0022938
29.4656	0.0132584	-0.0124574	0.0037365	-0.000797989
29.4864	0.0132584	-0.0130474	0.0037365	0.000697823
29.5072	0.0132584	-0.0130474	0.0037365	0.00219363
29.5281	0.0132584	-0.0136374	0.00691288	0.00368945
29.5489	0.0132584	-0.0142274	0.00691288	0.00518526
29.5698	0.0132584	-0.0142274	0.00691288	0.00668107
29.5906	0.0132584	-0.0142274	0.00691288	0.00817688
29.6114	0.0114708	-0.0142274	0.00691288	0.00967269
29.6323	0.0114708	-0.0142274	0.00691288	0.0111685
29.6531	0.0114708	-0.0142274	0.00691288	0.0126643
29.674	0.0114708	-0.0136374	0.00691288	0.0141601
29.6948	0.0114708	-0.0130474	0.0100893	0.0141601
29.7156	0.0114708	-0.0124574	0.0100893	0.0156559
29.7365	0.0114708	-0.0118674	0.0100893	0.0171517
29.7573	0.00968323	-0.0118674	0.0100893	0.0186476
29.7781	0.00968323	-0.0118674	0.0100893	0.0186476
29.799	0.00968323	-0.0118674	0.0132656	0.0201434
29.8198	0.00789566	-0.0124574	0.0132656	0.0201434
29.8407	0.00789566	-0.0124574	0.0132656	0.0216392
29.8615	0.00789566	-0.0130474	0.0132656	0.0216392
29.8823	0.00610808	-0.0136374	0.0132656	0.023135
29.9032	0.00610808	-0.0142274	0.0100893	0.023135
29.924	0.00610808	-0.0142274	0.0132656	0.023135
29.9449	0.00432051	-0.0142274	0.0132656	0.023135
29.9657	0.00432051	-0.0136374	0.0132656	0.023135
29.9865	0.00253293	-0.0130474	0.0132656	0.023135
30.0074	0.00253293	-0.0130474	0.0132656	0.023135
30.0282	0.000745355	-0.0124574	0.0132656	0.0216392
30.049	0.000745355	-0.0124574	0.016442	0.0216392
30.0699	0.000745355	-0.0124574	0.016442	0.0201434
30.0907	0.000745355	-0.0124574	0.0196184	0.0186476
30.1116	0.000745355	-0.0124574	0.0196184	0.0171517
30.1324	0.000745355	-0.0118674	0.0227948	0.0156559
30.1532	-0.00104222	-0.0118674	0.0227948	0.0141601
30.1741	-0.00104222	-0.0118674	0.0227948	0.0126643
30.1949	-0.00104222	-0.0118674	0.0259712	0.0111685
30.2158	-0.0028298	-0.0118674	0.0259712	0.00817688
30.2366	-0.0028298	-0.0118674	0.0259712	0.00668107
30.2574	-0.00461737	-0.0118674	0.0227948	0.00518526
30.2783	-0.00461737	-0.0118674	0.0227948	0.00219363
30.2991	-0.00640495	-0.0112774	0.0227948	0.000697823
30.3199	-0.00640495	-0.0112774	0.0227948	-0.0022938
30.3408	-0.00640495	-0.0106873	0.0227948	-0.00528542
30.3616	-0.00640495	-0.0106873	0.0196184	-0.00827705
30.3825	-0.00640495	-0.0100973	0.0196184	-0.0112687
30.4033	-0.00640495	-0.00950733	0.016442	-0.0142603
30.4241	-0.00640495	-0.00891732	0.016442	-0.0172519
30.445	-0.00640495	-0.00832731	0.0132656	-0.0202435
30.4658	-0.00819252	-0.0077373	0.0100893	-0.0232352
30.4867	-0.00819252	-0.00714729	0.00691288	-0.0262268
30.5075	-0.0099801	-0.00655728	0.0037365	-0.0292184
30.5283	-0.0099801	-0.00596727	0.000560121	-0.03221
30.5492	-0.0099801	-0.00537726	-0.00579264	-0.0337058
30.57	-0.0117677	-0.00419724	-0.0121454	-0.0366975
30.5908	-0.0117677	-0.00360723	-0.0153218	-0.0396891
30.6117	-0.0117677	-0.00242721	-0.0184982	-0.0411849
30.6325	-0.0135552	-0.0018372	-0.0248509	-0.0426807
30.6534	-0.0135552	-0.000657176	-0.0280273	-0.0456723
30.6742	-0.0153428	0.000522844	-0.0312037	-0.0471681
30.695	-0.0153428	0.00111285	-0.0343801	-0.048664
30.7159	-0.0153428	0.00170286	-0.0375565	-0.0501598
30.7367	-0.0171304	0.00288288	-0.0375565	-0.0516556
30.7576	-0.0171304	0.00347289	-0.0407328	-0.0531514
30.7784	-0.0171304	0.00406291	-0.0439092	-0.0546472
30.7992	-0.0171304	0.00465291	-0.0439092	-0.056143
30.8201	-0.0171304	0.00524292	-0.0439092	-0.056143
30.8409	-0.0171304	0.00583294	-0.0470856	-0.0576388
30.8617	-0.0171304	0.00583294	-0.050262	-0.0591346
30.8826	-0.0171304	0.00642295	-0.050262	-0.0591346
30.9034	-0.0171304	0.00701296	-0.050262	-0.0606304
30.9243	-0.018918	0.00819297	-0.0534384	-0.0606304
30.9451	-0.018918	0.00878299	-0.0534384	-0.0621263
30.9659	-0.018918	0.00996301	-0.0566147	-0.0621263
30.9868	-0.018918	0.011143	-0.0566147	-0.0621263
31.0076	-0.018918	0.011733	-0.0597911	-0.0606304
31.0285	-0.0207055	0.0129131	-0.0597911	-0.0606304
31.0493	-0.0207055	0.0135031	-0.0629675	-0.0591346
31.0701	-0.0207055	0.0140931	-0.0661439	-0.0576388
31.091	-0.0207055	0.0146831	-0.0661439	-0.056143
31.1118	-0.0207055	0.0152731	-0.0693203	-0.0546472
31.1326	-0.0207055	0.0158631	-0.0693203	-0.0531514
31.1535	-0.0207055	0.0158631	-0.0724966	-0.0501598
31.1743	-0.0207055	0.0164531	-0.0724966	-0.048664
31.1952	-0.0207055	0.0170431	-0.0724966	-0.0471681
31.216	-0.0207055	0.0176331	-0.0724966	-0.0441765
31.2368	-0.0207055	0.0182231	-0.075673	-0.0426807
31.2577	-0.0207055	0.0182231	-0.075673	-0.0396891
31.2785	-0.018918	0.0188132	-0.075673	-0.0381933
31.2994	-0.018918	0.0194032	-0.0724966	-0.0366975
31.3202	-0.0171304	0.0194032	-0.0724966	-0.0352017
31.341	-0.0153428	0.0199932	-0.0724966	-0.03221
31.3619	-0.0153428	0.0205832	-0.0693203	-0.0307142
31.3827	-0.0153428	0.0217632	-0.0693203	-0.0292184
31.4035	-0.0153428	0.0223532	-0.0693203	-0.0277226
31.4244	-0.0135552	0.0235332	-0.0661439	-0.0262268
31.4452	-0.0135552	0.0247133	-0.0661439	-0.024731
31.4661	-0.0135552	0.0253033	-0.0629675	-0.0217393
31.4869	-0.0135552	0.0264833	-0.0629675	-0.0202435
31.5077	-0.0135552	0.0270733	-0.0597911	-0.0172519
31.5286	-0.0117677	0.0282533	-0.0597911	-0.0157561
31.5494	-0.0117677	0.0294333	-0.0597911	-0.0142603
31.5703	-0.0117677	0.0306134	-0.0566147	-0.0127645
31.5911	-0.0117677	0.0317934	-0.0566147	-0.0112687
31.6119	-0.0117677	0.0329734	-0.0566147	-0.00977286
31.6328	-0.0117677	0.0341534	-0.0534384	-0.00827705
31.6536	-0.0117677	0.0353334	-0.0534384	-0.00678123
31.6744	-0.0117677	0.0359235	-0.050262	-0.00528542
31.6953	-0.0117677	0.0365135	-0.0470856	-0.00378961
31.7161	-0.0117677	0.0371035	-0.0439092	-0.00378961
31.737	-0.0117677	0.0371035	-0.0439092	-0.0022938
31.7578	-0.0099801	0.0376935	-0.0375565	-0.0022938
31.7786	-0.0099801	0.0382835	-0.0343801	-0.0022938
31.7995	-0.0099801	0.0388735	-0.0312037	-0.000797989
31.8203	-0.0099801	0.0388735	-0.0280273	0.000697823
31.8412	-0.0099801	0.0388735	-0.0216745	0.00219363
31.862	-0.0099801	0.0382835	-0.0216745	0.00219363
31.8828	-0.0099801	0.0382835	-0.0153218	0.00368945
31.9037	-0.0099801	0.0376935	-0.0121454	0.00518526
31.9245	-0.00819252	0.0371035	-0.00896902	0.00518526
31.9453	-0.00819252	0.0365135	-0.00579264	0.00668107
31.9662	-0.0099801	0.0359235	-0.00261626	0.00668107
31.987	-0.0099801	0.0359235	-0.00261626	0.00817688
32.0079	-0.0099801	0.0359235	-0.00261626	0.00817688
32.0287	-0.0099801	0.0359235	0.000560121	0.00817688
32.0495	-0.0099801	0.0365135	0.000560121	0.00668107
32.0704	-0.0117677	0.0371035	0.000560121	0.00518526
32.0912	-0.0117677	0.0376935	0.000560121	0.00368945
32.1121	-0.0117677	0.0394635	0.000560121	0.000697823
32.1329	-0.0117677	0.0406435	0.000560121	-0.000797989
32.1537	-0.0135552	0.0418236	0.000560121	-0.00378961
32.1746	-0.0135552	0.0430036	0.000560121	-0.00528542
32.1954	-0.0135552	0.0441836	0.000560121	-0.00827705
32.2162	-0.0153428	0.0453636	-0.00261626	-0.00977286
32.2371	-0.0153428	0.0459536	-0.00261626	-0.0127645
32.2579	-0.0135552	0.0471336	-0.00261626	-0.0142603
32.2788	-0.0135552	0.0477237	-0.00896902	-0.0172519
32.2996	-0.0135552	0.0489037	-0.00896902	-0.0187477
32.3204	-0.0135552	0.0494937	-0.0121454	-0.0202435
32.3413	-0.0135552	0.0506737	-0.0153218	-0.0217393
32.3621	-0.0117677	0.0512637	-0.0184982	-0.024731
32.383	-0.0117677	0.0524437	-0.0216745	-0.0262268
32.4038	-0.0117677	0.0530337	-0.0248509	-0.0292184
32.4246	-0.0117677	0.0542138	-0.0280273	-0.0337058
32.4455	-0.0135552	0.0553938	-0.0312037	-0.0366975
32.4663	-0.0135552	0.0565738	-0.0343801	-0.0396891
32.4871	-0.0135552	0.0577538	-0.0375565	-0.0411849
32.508	-0.0135552	0.0589338	-0.0407328	-0.0441765
32.5288	-0.0135552	0.0601139	-0.0439092	-0.0456723
32.5497	-0.0135552	0.0612939	-0.0439092	-0.048664
32.5705	-0.0135552	0.0618839	-0.0470856	-0.0501598
32.5913	-0.0135552	0.0624739	-0.0470856	-0.0516556
32.6122	-0.0135552	0.0630639	-0.0470856	-0.0531514
32.633	-0.0135552	0.0636539	-0.0470856	-0.0531514
32.6539	-0.0135552	0.0636539	-0.0470856	-0.0546472
32.6747	-0.0135552	0.0636539	-0.0470856	-0.056143
32.6955	-0.0135552	0.0636539	-0.0470856	-0.056143
32.7164	-0.0135552	0.0636539	-0.0470856	-0.0576388
32.7372	-0.0135552	0.0636539	-0.0470856	-0.0591346
32.758	-0.0135552	0.0630639	-0.0470856	-0.0606304
32.7789	-0.0135552	0.0630639	-0.0470856	-0.0621263
32.7997	-0.0135552	0.0630639	-0.0439092	-0.0636221
32.8206	-0.0153428	0.0630639	-0.0439092	-0.0651179
32.8414	-0.0153428	0.0636539	-0.0439092	-0.0666137
32.8622	-0.0153428	0.0642439	-0.0407328	-0.0681095
32.8831	-0.0153428	0.0648339	-0.0407328	-0.0696053
32.9039	-0.0153428	0.065424	-0.0375565	-0.0711011
32.9248	-0.0153428	0.066014	-0.0375565	-0.0711011
32.9456	-0.0153428	0.066014	-0.0343801	-0.0725969
32.9664	-0.0153428	0.066604	-0.0312037	-0.0740927
32.9873	-0.0171304	0.066604	-0.0312037	-0.0755886
33.0081	-0.0171304	0.067194	-0.0248509	-0.0770844
33.0289	-0.018918	0.067194	-0.0248509	-0.0785802
33.0498	-0.018918	0.067194	-0.0216745	-0.080076
33.0706	-0.0207055	0.067194	-0.0184982	-0.080076
33.0915	-0.0207055	0.067194	-0.0153218	-0.080076
33.1123	-0.0207055	0.067194	-0.0153218	-0.0785802
33.1331	-0.0224931	0.066604	-0.0121454	-0.0785802
33.154	-0.0224931	0.066014	-0.00896902	-0.0785802
33.1748	-0.0242807	0.065424	-0.00579264	-0.0770844
33.1957	-0.0242807	0.0648339	-0.00261626	-0.0770844
33.2165	-0.0242807	0.0642439	0.000560121	-0.0770844
33.2373	-0.0242807	0.0636539	0.0037365	-0.0770844
33.2582	-0.0242807	0.0630639	0.00691288	-0.0785802
33.279	-0.0260683	0.0630639	0.0100893	-0.0785802
33.2998	-0.0260683	0.0624739	0.0132656	-0.0785802
33.3207	-0.0260683	0.0618839	0.016442	-0.0785802
33.3415	-0.0260683	0.0612939	0.0196184	-0.0785802
33.3624	-0.0260683	0.0607039	0.0227948	-0.0770844
33.3832	-0.0242807	0.0607039	0.0227948	-0.0755886
33.404	-0.0242807	0.0607039	0.0227948	-0.0755886
33.4249	-0.0224931	0.0601139	0.0259712	-0.0740927
33.4457	-0.0224931	0.0601139	0.0259712	-0.0725969
33.4666	-0.0207055	0.0601139	0.0259712	-0.0711011
33.4874	-0.0207055	0.0601139	0.0259712	-0.0711011
33.5082	-0.018918	0.0595239	0.0259712	-0.0696053
33.5291	-0.0171304	0.0595239	0.0259712	-0.0666137
33.5499	-0.0153428	0.0595239	0.0291476	-0.0651179
33.5707	-0.0153428	0.0595239	0.0291476	-0.0621263
33.5916	-0.0135552	0.0595239	0.0291476	-0.0591346
33.6124	-0.0117677	0.0595239	0.0291476	-0.0576388
33.6333	-0.0117677	0.0595239	0.0291476	-0.0546472
33.6541	-0.0117677	0.0595239	0.0259712	-0.0516556
33.6749	-0.0117677	0.0595239	0.0259712	-0.048664
33.6958	-0.0117677	0.0595239	0.0259712	-0.0456723
33.7166	-0.0117677	0.0595239	0.0227948	-0.0426807
33.7375	-0.0135552	0.0601139	0.0227948	-0.0396891
33.7583	-0.0135552	0.0607039	0.0227948	-0.0366975
33.7791	-0.0135552	0.0607039	0.0227948	-0.0337058
33.8	-0.0153428	0.0612939	0.0227948	-0.0292184
33.8208	-0.0153428	0.0612939	0.0227948	-0.0262268
33.8416	-0.0153428	0.0612939	0.0196184	-0.0232352
33.8625	-0.0153428	0.0612939	0.0196184	-0.0202435
33.8833	-0.0153428	0.0612939	0.0196184	-0.0187477
33.9042	-0.0153428	0.0607039	0.0196184	-0.0157561
33.925	-0.0153428	0.0601139	0.0196184	-0.0142603
33.9458	-0.0153428	0.0589338	0.016442	-0.0112687
33.9667	-0.0153428	0.0583438	0.016442	-0.00977286
33.9875	-0.0153428	0.0571638	0.0132656	-0.00827705
34.0084	-0.0153428	0.0559838	0.0100893	-0.00678123
34.0292	-0.0153428	0.0548038	0.0100893	-0.00528542
34.05	-0.0153428	0.0536238	0.00691288	-0.00378961
34.0709	-0.0153428	0.0524437	0.0037365	-0.0022938
34.0917	-0.0153428	0.0512637	0.0037365	-0.000797989
34.1125	-0.0135552	0.0500837	0.000560121	0.000697823
34.1334	-0.0135552	0.0489037	-0.00261626	0.000697823
34.1542	-0.0135552	0.0477237	-0.00261626	0.00219363
34.1751	-0.0135552	0.0465436	-0.00579264	0.00219363
34.1959	-0.0135552	0.0453636	-0.00896902	0.00368945
34.2167	-0.0135552	0.0441836	-0.00896902	0.00368945
34.2376	-0.0135552	0.0435936	-0.0121454	0.00368945
34.2584	-0.0135552	0.0424136	-0.0153218	0.00518526
34.2793	-0.0135552	0.0418236	-0.0184982	0.00518526
34.3001	-0.0117677	0.0412335	-0.0184982	0.00518526
34.3209	-0.0117677	0.0406435	-0.0216745	0.00668107
34.3418	-0.0117677	0.0394635	-0.0216745	0.00668107
34.3626	-0.0117677	0.0382835	-0.0248509	0.00668107
34.3834	-0.0117677	0.0376935	-0.0248509	0.00817688
34.4043	-0.0099801	0.0359235	-0.0248509	0.00967269
34.4251	-0.0099801	0.0347434	-0.0248509	0.00967269
34.446	-0.0099801	0.0335634	-0.0216745	0.00967269
34.4668	-0.0099801	0.0317934	-0.0216745	0.0111685
34.4876	-0.0099801	0.0306134	-0.0216745	0.0111685
34.5085	-0.0099801	0.0294333	-0.0184982	0.0111685
34.5293	-0.0099801	0.0282533	-0.0184982	0.0111685
34.5502	-0.0117677	0.0270733	-0.0184982	0.0111685
34.571	-0.0117677	0.0258933	-0.0153218	0.0111685
34.5918	-0.0117677	0.0247133	-0.0153218	0.0111685
34.6127	-0.0117677	0.0235332	-0.0153218	0.0126643
34.6335	-0.0117677	0.0229432	-0.0121454	0.0126643
34.6543	-0.0117677	0.0223532	-0.0121454	0.0126643
34.6752	-0.0135552	0.0217632	-0.0121454	0.0111685
34.696	-0.0135552	0.0211732	-0.00896902	0.0126643
34.7169	-0.0153428	0.0205832	-0.00896902	0.0126643
34.7377	-0.0153428	0.0199932	-0.00579264	0.0126643
34.7585	-0.0171304	0.0194032	-0.00579264	0.0126643
34.7794	-0.0171304	0.0188132	-0.00261626	0.0126643
34.8002	-0.0171304	0.0182231	-0.00261626	0.0126643
34.8211	-0.0171304	0.0182231	-0.00261626	0.0126643
34.8419	-0.0171304	0.0176331	0.000560121	0.0126643
34.8627	-0.0171304	0.0170431	0.000560121	0.0141601
34.8836	-0.0171304	0.0170431	0.000560121	0.0141601
34.9044	-0.0171304	0.0164531	0.000560121	0.0141601
34.9252	-0.0171304	0.0158631	0.000560121	0.0156559
34.9461	-0.0171304	0.0152731	-0.00261626	0.0156559
34.9669	-0.018918	0.0140931	-0.00261626	0.0156559
34.9878	-0.018918	0.0135031	-0.00261626	0.0171517
35.0086	-0.018918	0.012323	-0.00579264	0.0171517
35.0294	-0.018918	0.011143	-0.00579264	0.0186476
35.0503	-0.018918	0.010553	-0.00579264	0.0186476
35.0711	-0.0171304	0.00996301	-0.00896902	0.0186476
35.092	-0.0153428	0.009373	-0.00896902	0.0186476
35.1128	-0.0135552	0.009373	-0.00896902	0.0186476
35.1336	-0.0117677	0.00878299	-0.0121454	0.0201434
35.1545	-0.0117677	0.00819297	-0.0121454	0.0201434
35.1753	-0.0099801	0.00819297	-0.0121454	0.0201434
35.1961	-0.0099801	0.00760296	-0.0121454	0.0201434
35.217	-0.0099801	0.00760296	-0.0153218	0.0186476
35.2378	-0.00819252	0.00701296	-0.0153218	0.0186476
35.2587	-0.00819252	0.00642295	-0.0153218	0.0171517
35.2795	-0.00640495	0.00583294	-0.0184982	0.0171517
35.3003	-0.00640495	0.00524292	-0.0184982	0.0171517
35.3212	-0.00640495	0.00406291	-0.0184982	0.0171517
35.342	-0.00461737	0.00347289	-0.0216745	0.0186476
35.3629	-0.00461737	0.00229287	-0.0216745	0.0201434
35.3837	-0.00461737	0.00111285	-0.0216745	0.0201434
35.4045	-0.00461737	-0.000657176	-0.0216745	0.0216392
35.4254	-0.0028298	-0.0018372	-0.0216745	0.0216392
35.4462	-0.0028298	-0.00360723	-0.0184982	0.0216392
35.467	-0.0028298	-0.00478725	-0.0184982	0.0216392
35.4879	-0.0028298	-0.00596727	-0.0184982	0.0216392
35.5087	-0.0028298	-0.00714729	-0.0153218	0.0201434
35.5296	-0.0028298	-0.00832731	-0.0121454	0.0201434
35.5504	-0.00461737	-0.00950733	-0.0121454	0.0186476
35.5712	-0.0028298	-0.0106873	-0.0121454	0.0171517
35.5921	-0.0028298	-0.0118674	-0.0121454	0.0141601
35.6129	-0.00104222	-0.0130474	-0.0121454	0.0126643
35.6338	-0.00104222	-0.0142274	-0.0121454	0.00967269
35.6546	0.000745355	-0.0148174	-0.0153218	0.00668107
35.6754	0.000745355	-0.0154074	-0.0153218	0.00518526
35.6963	0.000745355	-0.0165875	-0.0153218	0.00219363
35.7171	0.000745355	-0.0171775	-0.0184982	-0.000797989
35.7379	0.000745355	-0.0177675	-0.0184982	-0.00378961
35.7588	0.000745355	-0.0189475	-0.0216745	-0.00678123
35.7796	0.000745355	-0.0195375	-0.0216745	-0.00977286
35.8005	0.000745355	-0.0201275	-0.0216745	-0.0127645
35.8213	0.000745355	-0.0213075	-0.0248509	-0.0142603
35.8421	-0.00104222	-0.0224876	-0.0248509	-0.0172519
35.863	-0.00104222	-0.0230776	-0.0248509	-0.0202435
35.8838	-0.00104222	-0.0236676	-0.0248509	-0.0217393
35.9047	-0.00104222	-0.0242576	-0.0280273	-0.024731
35.9255	-0.00104222	-0.0254376	-0.0280273	-0.0262268
35.9463	-0.0028298	-0.0254376	-0.0280273	-0.0277226
35.9672	-0.0028298	-0.0260276	-0.0280273	-0.0292184
35.988	-0.0028298	-0.0260276	-0.0280273	-0.03221
36.0088	-0.0028298	-0.0260276	-0.0280273	-0.0337058
36.0297	-0.0028298	-0.0260276	-0.0280273	-0.0352017
36.0505	-0.00104222	-0.0260276	-0.0280273	-0.0381933
36.0714	-0.00104222	-0.0260276	-0.0248509	-0.0396891
36.0922	-0.00104222	-0.0260276	-0.0248509	-0.0411849
36.113	-0.0028298	-0.0260276	-0.0280273	-0.0441765
36.1339	-0.0028298	-0.0254376	-0.0248509	-0.0456723
36.1547	-0.0028298	-0.0254376	-0.0248509	-0.048664
36.1756	-0.0028298	-0.0254376	-0.0248509	-0.0516556
36.1964	-0.0028298	-0.0254376	-0.0216745	-0.0531514
36.2172	-0.00104222	-0.0254376	-0.0216745	-0.056143
36.2381	-0.00104222	-0.0260276	-0.0216745	-0.0576388
36.2589	0.000745355	-0.0260276	-0.0184982	-0.0606304
36.2797	0.000745355	-0.0266176	-0.0184982	-0.0621263
36.3006	0.00253293	-0.0266176	-0.0184982	-0.0636221
36.3214	0.00432051	-0.0266176	-0.0184982	-0.0651179
36.3423	0.00432051	-0.0272076	-0.0153218	-0.0681095
36.3631	0.00610808	-0.0272076	-0.0153218	-0.0696053
36.3839	0.00610808	-0.0277976	-0.0153218	-0.0711011
36.4048	0.00789566	-0.0283877	-0.0121454	-0.0725969
36.4256	0.00789566	-0.0289777	-0.0121454	-0.0755886
36.4465	0.00968323	-0.0301577	-0.0121454	-0.0770844
36.4673	0.00968323	-0.0313377	-0.00896902	-0.0785802
36.4881	0.00968323	-0.0325177	-0.00896902	-0.080076
36.509	0.00968323	-0.0342878	-0.00896902	-0.0815718
36.5298	0.00968323	-0.0354678	-0.00896902	-0.0830676
36.5506	0.00968323	-0.0366478	-0.00579264	-0.0830676
36.5715	0.00968323	-0.0378278	-0.00579264	-0.0845634
36.5923	0.00968323	-0.0384178	-0.00896902	-0.0845634
36.6132	0.00968323	-0.0390078	-0.00579264	-0.0845634
36.634	0.00968323	-0.0395978	-0.00579264	-0.0845634
36.6548	0.00968323	-0.0401879	-0.00579264	-0.0845634
36.6757	0.00968323	-0.0407779	-0.00579264	-0.0845634
36.6965	0.00968323	-0.0407779	-0.00579264	-0.0845634
36.7174	0.00968323	-0.0413679	-0.00579264	-0.0845634
36.7382	0.00968323	-0.0419579	-0.00579264	-0.0830676
36.759	0.00789566	-0.0425479	-0.00579264	-0.0830676
36.7799	0.00789566	-0.0431379	-0.00579264	-0.0815718
36.8007	0.00789566	-0.0431379	-0.00579264	-0.080076
36.8215	0.00789566	-0.0431379	-0.00261626	-0.0785802
36.8424	0.00610808	-0.0431379	-0.00261626	-0.0770844
36.8632	0.00610808	-0.0431379	-0.00579264	-0.0755886
36.8841	0.00610808	-0.0425479	-0.00579264	-0.0740927
36.9049	0.00610808	-0.0425479	-0.00579264	-0.0725969
36.9257	0.00610808	-0.0425479	-0.00896902	-0.0711011
36.9466	0.00610808	-0.0419579	-0.00896902	-0.0681095
36.9674	0.00610808	-0.0419579	-0.00896902	-0.0666137
36.9883	0.00610808	-0.0413679	-0.0121454	-0.0636221
37.0091	0.00610808	-0.0413679	-0.0153218	-0.0606304
37.0299	0.00432051	-0.0407779	-0.0153218	-0.0576388
37.0508	0.00432051	-0.0407779	-0.0184982	-0.0546472
37.0716	0.00432051	-0.0401879	-0.0216745	-0.0516556
37.0924	0.00432051	-0.0395978	-0.0216745	-0.048664
37.1133	0.00432051	-0.0395978	-0.0216745	-0.0441765
37.1341	0.00253293	-0.0390078	-0.0248509	-0.0411849
37.155	0.00253293	-0.0390078	-0.0248509	-0.0381933
37.1758	0.00253293	-0.0384178	-0.0280273	-0.0352017
37.1966	0.00253293	-0.0384178	-0.0280273	-0.0307142
37.2175	0.000745355	-0.0384178	-0.0280273	-0.0262268
37.2383	0.000745355	-0.0384178	-0.0312037	-0.0232352
37.2592	0.000745355	-0.0384178	-0.0312037	-0.0187477
37.28	0.00253293	-0.0378278	-0.0343801	-0.0157561
37.3008	0.00253293	-0.0378278	-0.0343801	-0.0127645
37.3217	0.00432051	-0.0372378	-0.0375565	-0.00977286
37.3425	0.00432051	-0.0360578	-0.0407328	-0.00678123
37.3633	0.00610808	-0.0354678	-0.0407328	-0.00378961
37.3842	0.00610808	-0.0348778	-0.0439092	-0.000797989
37.405	0.00789566	-0.0342878	-0.0439092	0.00368945
37.4259	0.00968323	-0.0336977	-0.0470856	0.00668107
37.4467	0.00968323	-0.0331077	-0.0470856	0.00817688
37.4675	0.0114708	-0.0331077	-0.050262	0.0111685
37.4884	0.0114708	-0.0331077	-0.050262	0.0126643
37.5092	0.0132584	-0.0325177	-0.0534384	0.0156559
37.5301	0.015046	-0.0331077	-0.0534384	0.0171517
37.5509	0.015046	-0.0331077	-0.0534384	0.0186476
37.5717	0.0168335	-0.0336977	-0.050262	0.0201434
37.5926	0.0186211	-0.0342878	-0.050262	0.0216392
37.6134	0.0204087	-0.0348778	-0.050262	0.023135
37.6342	0.0221963	-0.0354678	-0.0470856	0.023135
37.6551	0.0239838	-0.0366478	-0.0470856	0.023135
37.6759	0.0239838	-0.0372378	-0.0470856	0.0246308
37.6968	0.0257714	-0.0378278	-0.0439092	0.0246308
37.7176	0.0257714	-0.0384178	-0.0407328	0.0246308
37.7384	0.0257714	-0.0384178	-0.0375565	0.0246308
37.7593	0.0257714	-0.0390078	-0.0375565	0.0261266
37.7801	0.0257714	-0.0395978	-0.0343801	0.0261266
37.801	0.0257714	-0.0401879	-0.0343801	0.0276224
37.8218	0.0257714	-0.0407779	-0.0312037	0.0276224
37.8426	0.0257714	-0.0413679	-0.0312037	0.0276224
37.8635	0.0257714	-0.0425479	-0.0280273	0.0261266
37.8843	0.0257714	-0.0443179	-0.0280273	0.0261266
37.9051	0.0257714	-0.0454979	-0.0280273	0.0246308
37.926	0.027559	-0.046678	-0.0248509	0.0246308
37.9468	0.027559	-0.048448	-0.0248509	0.023135
37.9677	0.0293466	-0.049628	-0.0248509	0.0216392
37.9885	0.0293466	-0.050808	-0.0216745	0.0201434
38.0093	0.0293466	-0.0525781	-0.0216745	0.0186476
38.0302	0.0311341	-0.0537581	-0.0184982	0.0156559
38.051	0.0311341	-0.0555281	-0.0184982	0.0141601
38.0719	0.0311341	-0.0572981	-0.0153218	0.0111685
38.0927	0.0329217	-0.0584782	-0.0153218	0.00817688
38.1135	0.0329217	-0.0602482	-0.0121454	0.00518526
38.1344	0.0329217	-0.0620182	-0.0121454	0.00219363
38.1552	0.0329217	-0.0631982	-0.00896902	-0.000797989
38.176	0.0329217	-0.0637883	-0.00896902	-0.00528542
38.1969	0.0329217	-0.0643783	-0.00579264	-0.00827705
38.2177	0.0347093	-0.0649683	-0.00579264	-0.0112687
38.2386	0.0347093	-0.0649683	-0.00579264	-0.0157561
38.2594	0.0347093	-0.0649683	-0.00579264	-0.0187477
38.2802	0.0347093	-0.0649683	-0.00896902	-0.0232352
38.3011	0.0347093	-0.0643783	-0.00896902	-0.0262268
38.3219	0.0347093	-0.0631982	-0.00896902	-0.0292184
38.3428	0.0364969	-0.0626082	-0.0121454	-0.0337058
38.3636	0.0364969	-0.0620182	-0.0153218	-0.0381933
38.3844	0.0364969	-0.0608382	-0.0184982	-0.0411849
38.4053	0.0364969	-0.0602482	-0.0184982	-0.0456723
38.4261	0.0364969	-0.0596582	-0.0216745	-0.048664
38.4469	0.0364969	-0.0584782	-0.0216745	-0.0531514
38.4678	0.0382844	-0.0578882	-0.0216745	-0.0576388
38.4886	0.0364969	-0.0578882	-0.0216745	-0.0621263
38.5095	0.0364969	-0.0572981	-0.0216745	-0.0651179
38.5303	0.0364969	-0.0572981	-0.0216745	-0.0696053
38.5511	0.0347093	-0.0567081	-0.0216745	-0.0740927
38.572	0.0347093	-0.0567081	-0.0216745	-0.0785802
38.5928	0.0329217	-0.0561181	-0.0216745	-0.0815718
38.6137	0.0329217	-0.0561181	-0.0216745	-0.0860592
38.6345	0.0329217	-0.0561181	-0.0248509	-0.0905467
38.6553	0.0329217	-0.0561181	-0.0248509	-0.0935383
38.6762	0.0329217	-0.0561181	-0.0248509	-0.0980257
38.697	0.0329217	-0.0567081	-0.0248509	-0.101017
38.7178	0.0329217	-0.0567081	-0.0248509	-0.104009
38.7387	0.0329217	-0.0567081	-0.0248509	-0.107001
38.7595	0.0329217	-0.0567081	-0.0248509	-0.109992
38.7804	0.0347093	-0.0567081	-0.0248509	-0.111488
38.8012	0.0347093	-0.0572981	-0.0248509	-0.112984
38.822	0.0347093	-0.0578882	-0.0248509	-0.115975
38.8429	0.0347093	-0.0578882	-0.0248509	-0.117471
38.8637	0.0347093	-0.0584782	-0.0248509	-0.120463
38.8846	0.0347093	-0.0584782	-0.0280273	-0.120463
38.9054	0.0347093	-0.0590682	-0.0280273	-0.121959
38.9262	0.0329217	-0.0596582	-0.0312037	-0.121959
38.9471	0.0329217	-0.0602482	-0.0312037	-0.123455
38.9679	0.0329217	-0.0608382	-0.0343801	-0.123455
38.9887	0.0347093	-0.0614282	-0.0343801	-0.123455
39.0096	0.0347093	-0.0620182	-0.0343801	-0.121959
39.0304	0.0347093	-0.0631982	-0.0375565	-0.120463
39.0513	0.0347093	-0.0637883	-0.0407328	-0.117471
39.0721	0.0329217	-0.0643783	-0.0407328	-0.11448
39.0929	0.0329217	-0.0643783	-0.0439092	-0.109992
39.1138	0.0311341	-0.0649683	-0.0439092	-0.102513
39.1346	0.0311341	-0.0655583	-0.0439092	-0.0950341
39.1555	0.0311341	-0.0655583	-0.0470856	-0.0905467
39.1763	0.0311341	-0.0661483	-0.0470856	-0.087555
39.1971	0.0311341	-0.0661483	-0.050262	-0.0860592
39.218	0.0311341	-0.0667383	-0.0470856	-0.0830676
39.2388	0.0293466	-0.0673283	-0.050262	-0.080076
39.2596	0.0293466	-0.0679183	-0.050262	-0.0785802
39.2805	0.0293466	-0.0685083	-0.0470856	-0.0755886
39.3013	0.0311341	-0.0696884	-0.050262	-0.0725969
39.3222	0.0311341	-0.0702784	-0.050262	-0.0711011
39.343	0.0311341	-0.0714584	-0.0470856	-0.0696053
39.3638	0.0311341	-0.0720484	-0.0470856	-0.0681095
39.3847	0.0293466	-0.0732284	-0.0470856	-0.0666137
39.4055	0.0293466	-0.0744084	-0.0470856	-0.0651179
39.4264	0.0293466	-0.0755885	-0.0439092	-0.0636221
39.4472	0.027559	-0.0767685	-0.0439092	-0.0621263
39.468	0.027559	-0.0773585	-0.0407328	-0.0591346
39.4889	0.0257714	-0.0785385	-0.0375565	-0.056143
39.5097	0.0239838	-0.0785385	-0.0375565	-0.0531514
39.5305	0.0221963	-0.0791285	-0.0343801	-0.0501598
39.5514	0.0221963	-0.0797185	-0.0312037	-0.048664
39.5722	0.0204087	-0.0803085	-0.0312037	-0.0456723
39.5931	0.0204087	-0.0808986	-0.0312037	-0.0426807
39.6139	0.0204087	-0.0820786	-0.0280273	-0.0411849
39.6347	0.0186211	-0.0826686	-0.0248509	-0.0396891
39.6556	0.0186211	-0.0832586	-0.0248509	-0.0381933
39.6764	0.0186211	-0.0838486	-0.0216745	-0.0366975
39.6973	0.0186211	-0.0844386	-0.0216745	-0.0352017
39.7181	0.0186211	-0.0844386	-0.0216745	-0.0352017
39.7389	0.0204087	-0.0850286	-0.0184982	-0.0337058
39.7598	0.0204087	-0.0850286	-0.0184982	-0.03221
39.7806	0.0221963	-0.0856186	-0.0184982	-0.03221
39.8014	0.0221963	-0.0856186	-0.0184982	-0.03221
39.8223	0.0221963	-0.0850286	-0.0153218	-0.0307142
39.8431	0.0239838	-0.0850286	-0.0153218	-0.0307142
39.864	0.0257714	-0.0844386	-0.0184982	-0.0307142
39.8848	0.0257714	-0.0838486	-0.0184982	-0.0307142
39.9056	0.027559	-0.0838486	-0.0153218	-0.0307142
39.9265	0.027559	-0.0838486	-0.0184982	-0.0307142
39.9473	0.0257714	-0.0832586	-0.0184982	-0.0307142
39.9682	0.0257714	-0.0832586	-0.0153218	-0.0307142
39.989	0.0239838	-0.0826686	-0.0153218	-0.0307142
40.0098	0.0239838	-0.0820786	-0.0153218	-0.0307142
40.0307	0.0239838	-0.0808986	-0.0153218	-0.03221
40.0515	0.0221963	-0.0803085	-0.0153218	-0.03221
40.0723	0.0221963	-0.0791285	-0.0184982	-0.03221
40.0932	0.0221963	-0.0785385	-0.0153218	-0.0337058
40.114	0.0204087	-0.0773585	-0.0153218	-0.0337058
40.1349	0.0204087	-0.0761785	-0.0153218	-0.0352017
40.1557	0.0186211	-0.0749985	-0.0153218	-0.0352017
40.1765	0.0186211	-0.0732284	-0.0153218	-0.0366975
40.1974	0.0168335	-0.0726384	-0.0153218	-0.0381933
40.2182	0.0168335	-0.0714584	-0.0153218	-0.0396891
40.2391	0.015046	-0.0708684	-0.0153218	-0.0411849
40.2599	0.015046	-0.0702784	-0.0153218	-0.0426807
40.2807	0.0132584	-0.0696884	-0.0153218	-0.0456723
40.3016	0.0132584	-0.0690984	-0.0121454	-0.0471681
40.3224	0.0114708	-0.0685083	-0.0121454	-0.048664
40.3432	0.00968323	-0.0673283	-0.0121454	-0.0516556
40.3641	0.00789566	-0.0667383	-0.0121454	-0.0531514
40.3849	0.00789566	-0.0667383	-0.0121454	-0.056143
40.4058	0.00610808	-0.0661483	-0.0121454	-0.0576388
40.4266	0.00610808	-0.0661483	-0.0121454	-0.0606304
40.4474	0.00610808	-0.0655583	-0.0121454	-0.0636221
40.4683	0.00432051	-0.0649683	-0.0153218	-0.0651179
40.4891	0.00253293	-0.0649683	-0.0184982	-0.0681095
40.51	0.00253293	-0.0643783	-0.0184982	-0.0711011
40.5308	0.00253293	-0.0643783	-0.0216745	-0.0740927
40.5516	0.00253293	-0.0637883	-0.0216745	-0.0770844
40.5725	0.000745355	-0.0637883	-0.0216745	-0.080076
40.5933	0.000745355	-0.0631982	-0.0248509	-0.0815718
40.6141	-0.00104222	-0.0631982	-0.0248509	-0.0830676
40.635	-0.00104222	-0.0631982	-0.0248509	-0.0860592
40.6558	-0.0028298	-0.0637883	-0.0248509	-0.087555
40.6767	-0.0028298	-0.0637883	-0.0248509	-0.0890509
40.6975	-0.0028298	-0.0643783	-0.0248509	-0.0905467
40.7183	-0.00461737	-0.0649683	-0.0216745	-0.0905467
40.7392	-0.00461737	-0.0655583	-0.0216745	-0.0920425
40.76	-0.0028298	-0.0661483	-0.0216745	-0.0920425
40.7809	-0.0028298	-0.0667383	-0.0216745	-0.0935383
40.8017	-0.00104222	-0.0673283	-0.0216745	-0.0950341
40.8225	-0.00104222	-0.0679183	-0.0184982	-0.0950341
40.8434	0.000745355	-0.0690984	-0.0184982	-0.0965299
40.8642	0.000745355	-0.0702784	-0.0153218	-0.0965299
40.885	0.00253293	-0.0708684	-0.0184982	-0.0965299
40.9059	0.00432051	-0.0720484	-0.0153218	-0.0965299
40.9267	0.00432051	-0.0726384	-0.0153218	-0.0965299
40.9476	0.00432051	-0.0726384	-0.0153218	-0.0965299
40.9684	0.00610808	-0.0732284	-0.0121454	-0.0965299
40.9892	0.00610808	-0.0732284	-0.00896902	-0.0950341
41.0101	0.00610808	-0.0738184	-0.00896902	-0.0950341
41.0309	0.00789566	-0.0738184	-0.00579264	-0.0950341
41.0518	0.00789566	-0.0738184	-0.00261626	-0.0950341
41.0726	0.00789566	-0.0738184	-0.00261626	-0.0935383
41.0934	0.00968323	-0.0732284	0.000560121	-0.0935383
41.1143	0.00968323	-0.0732284	0.0037365	-0.0920425
41.1351	0.0114708	-0.0726384	0.00691288	-0.0905467
41.1559	0.0114708	-0.0720484	0.00691288	-0.0905467
41.1768	0.0132584	-0.0720484	0.0100893	-0.0890509
41.1976	0.015046	-0.0714584	0.0132656	-0.087555
41.2185	0.015046	-0.0714584	0.0132656	-0.0860592
41.2393	0.0168335	-0.0708684	0.0132656	-0.0860592
41.2601	0.0186211	-0.0708684	0.0132656	-0.0845634
41.281	0.0186211	-0.0702784	0.0132656	-0.0830676
41.3018	0.0186211	-0.0696884	0.0132656	-0.0815718
41.3227	0.0204087	-0.0690984	0.0132656	-0.080076
41.3435	0.0204087	-0.0685083	0.0132656	-0.080076
41.3643	0.0204087	-0.0679183	0.0132656	-0.0785802
41.3852	0.0204087	-0.0673283	0.0132656	-0.0785802
41.406	0.0204087	-0.0673283	0.0132656	-0.0785802
41.4268	0.0204087	-0.0667383	0.0100893	-0.0770844
41.4477	0.0221963	-0.0667383	0.0100893	-0.0770844
41.4685	0.0221963	-0.0667383	0.0100893	-0.0770844
41.4894	0.0239838	-0.0667383	0.00691288	-0.0770844
41.5102	0.0239838	-0.0667383	0.00691288	-0.0770844
41.531	0.0257714	-0.0661483	0.00691288	-0.0770844
41.5519	0.0257714	-0.0661483	0.0037365	-0.0785802
41.5727	0.0257714	-0.0667383	0.000560121	-0.0785802
41.5936	0.0257714	-0.0667383	0.000560121	-0.080076
41.6144	0.0257714	-0.0673283	-0.00261626	-0.080076
41.6352	0.0257714	-0.0679183	-0.00579264	-0.0815718
[truncated: 241 more rows]

## Sheet: Figure 6 (FD)
f_THz_ref	ref_S	p45_S	p85_S	p105_S
0	-290.963	-279.782	-266.701	-339.876
0.0214233	-9.21833	-12.3034	-10.1838	-16.7203
0.0428466	-8.19163	-1.85158	-2.55224	-2.17047
0.0642699	-2.84135	-5.53573	-2.48411	-3.13142
0.0856932	-0.0446093	-1.33729	-1.8082	-4.53233
0.107117	-0.157842	-1.70991	-0.678917	0
0.12854	-2.09265	-1.29825	-1.59213	-2.96079
0.149963	-1.02708	-1.41752	0	-2.42582
0.171386	-0.114693	-0.462138	-0.214121	-0.829479
0.19281	0	-0.789111	-0.0862993	-1.87899
0.214233	-1.06081	0	-0.433198	-3.22839
0.235656	-1.29598	-1.31108	-0.596965	-2.49801
0.25708	-2.14627	-1.39954	-0.47431	-3.91993
0.278503	-2.44183	-1.50845	-1.63305	-4.08285
0.299926	-1.6116	-2.06032	-1.76865	-6.75309
0.32135	-3.58943	-2.82451	-2.70101	-5.80976
0.342773	-3.72889	-3.57719	-3.40678	-8.70644
0.364196	-3.3178	-3.65835	-4.87909	-6.16337
0.38562	-4.60291	-4.80351	-5.85581	-10.2605
0.407043	-5.87981	-5.32055	-7.17597	-8.42583
0.428466	-5.96001	-5.35496	-7.49236	-10.1511
0.449889	-6.60703	-6.34234	-7.53618	-8.36452
0.471313	-7.38023	-7.29682	-9.23328	-12.0101
0.492736	-9.54143	-7.97801	-9.68556	-14.0015
0.514159	-8.4241	-7.83732	-10.5933	-17.4303
0.535583	-8.68959	-9.34146	-11.7842	-33.2988
0.557006	-10.294	-10.307	-10.9258	-37.3511
0.578429	-11.5532	-9.98751	-13.2471	-28.1507
0.599853	-11.4937	-11.322	-15.0722	-26.1439
0.621276	-12.4482	-11.1953	-22.7051	-25.4806
0.642699	-13.0889	-12.1009	-31.2358	-31.2257
0.664123	-14.1561	-13.9463	-24.5311	-28.221
0.685546	-14.8352	-14.8704	-25.578	-26.3703
0.706969	-14.231	-16.2553	-30.8947	-28.1823
0.728392	-15.2236	-16.6743	-27.8514	-50.4565
0.749816	-15.9614	-18.415	-32.9777	-40.0353
0.771239	-17.5863	-19.7628	-24.8627	-30.549
0.792662	-16.6095	-19.4065	-34.9685	-31.4576
0.814086	-18.6134	-22.1921	-41.2798	-33.2009
0.835509	-19.225	-22.0474	-33.8726	-28.8588
0.856932	-18.2699	-23.172	-30.813	-29.9614
0.878356	-20.0327	-23.3631	-33.4091	-32.1954
0.899779	-19.9358	-25.0725	-37.6138	-33
0.921202	-19.9799	-27.5514	-47.4456	-32.1398
0.942625	-21.4611	-26.2962	-31.641	-38.6143
0.964049	-19.9563	-27.2102	-35.0577	-39.154
0.985472	-20.7547	-24.2584	-36.5663	-28.6851
1.0069	-20.9918	-25.4694	-34.3798	-36.2979
1.02832	-24.1545	-28.9303	-39.7584	-40.721
1.04974	-23.6076	-39.6048	-32.8213	-36.2863
1.07117	-25.1261	-37.4428	-45.8516	-37.6606
1.09259	-24.2173	-35.6477	-42.8807	-35.963
1.11401	-26.0074	-38.1928	-41.8519	-35.087
1.13544	-26.0861	-36.9505	-33.5078	-46.2089
1.15686	-27.0224	-48.8201	-39.9434	-43.2631
1.17828	-26.673	-51.7304	-32.1594	-42.0034
1.19971	-26.722	-60.8588	-30.3081	-39.0121
1.22113	-27.4915	-47.9715	-39.0828	-39.7233
1.24255	-29.9816	-56.7081	-37.6242	-43.7824
1.26398	-30.0523	-38.7085	-40.7287	-38.0505
1.2854	-31.6988	-40.1213	-43.1041	-38.8526
1.30682	-34.1072	-46.5051	-35.4078	-44.4883
1.32825	-32.9465	-42.5091	-64.4678	-50.2131
1.34967	-34.5118	-57.7053	-47.4816	-45.0444
1.37109	-37.4944	-47.4338	-39.4785	-49.6446
1.39251	-37.1527	-50.4432	-44.1483	-48.2
1.41394	-34.0545	-44.2676	-41.1369	-53.8897
1.43536	-37.2621	-41.7771	-41.441	-55.9619
1.45678	-40.1666	-53.8914	-42.6168	-46.7685
1.47821	-50.0334	-45.7572	-39.8861	-48.1291
1.49963	-40.8528	-51.1425	-37.6609	-63.5251
1.52105	-42.1873	-44.6555	-38.8184	-41.1576
1.54248	-40.1766	-46.0869	-38.0103	-53.2454
1.5639	-46.7786	-45.2188	-54.4951	-56.6672
1.58532	-40.2386	-43.1872	-44.269	-54.0568
1.60675	-39.7749	-40.6713	-44.2506	-51.6683
1.62817	-47.5764	-48.6747	-47.0039	-56.5419
1.64959	-42.2131	-51.8619	-39.8421	-52.2821
1.67102	-43.472	-59.4886	-47.749	-57.1461
1.69244	-46.739	-45.9941	-50.58	-53.85
1.71386	-41.2351	-49.6573	-40.4642	-46.2762
1.73529	-41.2666	-52.6242	-39.4232	-43.9035
1.75671	-36.034	-47.5025	-37.4961	-47.3321
1.77813	-41.6262	-48.3696	-46.5909	-44.8867
1.79956	-42.1865	-60.1096	-41.088	-55.3366
1.82098	-39.6335	-56.5564	-47.8967	-45.1976
1.8424	-49.2811	-57.2938	-44.9343	-48.8018
1.86383	-55.6684	-52.0004	-50.577	-52.5574
1.88525	-40.9549	-48.7698	-46.1257	-65.0219
1.90667	-46.2411	-56.2866	-46.101	-49.978
1.9281	-45.4982	-47.5149	-43.8259	-58.4364
1.94952	-47.0291	-54.4925	-46.8449	-51.6322
1.97094	-47.2365	-52.4903	-69.2541	-49.9689
1.99237	-43.4609	-67.0607	-45.0979	-55.473
2.01379	-44.2973	-50.3758	-49.8497	-50.4974
2.03521	-44.3249	-51.6998	-45.0362	-49.3201
2.05664	-45.5066	-52.305	-50.5797	-60.9873
2.07806	-51.1033	-64.0519	-52.2447	-50.3093
2.09948	-47.8964	-47.7863	-44.5212	-60.5637
2.12091	-42.6585	-58.0057	-53.5239	-53.4958
2.14233	-48.9064	-55.1682	-56.9548	-61.8159
2.16375	-52.2979	-60.6555	-68.0232	-52.6124
2.18518	-45.4927	-53.9512	-46.508	-52.5213
2.2066	-49.6238	-53.5709	-56.8837	-50.1015
2.22802	-49.3846	-53.2005	-47.2569	-53.7474
2.24945	-54.4658	-55.4426	-50.9152	-58.8889
2.27087	-44.9692	-50.2513	-44.9808	-55.6511
2.29229	-47.0175	-58.0674	-43.6484	-55.05
2.31372	-49.4113	-55.5333	-53.224	-53.7006
2.33514	-58.3103	-60.6859	-48.7781	-51.0878
2.35656	-58.6913	-53.6019	-49.1889	-50.9052
2.37799	-47.4879	-65.6074	-46.6356	-53.2987
2.39941	-52.9458	-57.5284	-61.1267	-57.4631
2.42083	-60.0684	-51.1687	-61.7359	-54.3126
2.44226	-51.1609	-55.011	-50.1215	-49.1374
2.46368	-59.8318	-56.7085	-59.1651	-64.4928
2.4851	-48.4908	-59.8106	-52.7559	-49.0965
2.50653	-50.3955	-53.6388	-51.5346	-59.2552
2.52795	-51.7973	-68.6864	-54.9718	-53.6284
2.54937	-52.9586	-57.651	-48.6468	-60.6847
2.5708	-48.9605	-60.5485	-49.3011	-69.1137
2.59222	-57.8825	-56.1203	-49.3306	-52.0949
2.61364	-49.8726	-68.7564	-51.8014	-50.187
2.63507	-56.04	-64.6446	-50.1507	-57.0446
2.65649	-61.7431	-58.3722	-50.7504	-71.2423
2.67791	-56.6508	-63.559	-54.2364	-64.3727
2.69934	-60.4165	-60.7704	-58.1437	-65.098
2.72076	-67.9649	-65.647	-47.9682	-58.1537
2.74218	-56.1164	-66.2708	-47.2955	-68.64
2.76361	-56.7899	-64.329	-55.4645	-62.4486
2.78503	-46.2799	-64.9376	-51.749	-63.4469
2.80645	-55.552	-56.1322	-55.0757	-54.9166
2.82788	-51.0658	-71.4166	-56.7482	-62.8694
2.8493	-54.6716	-63.1179	-57.4621	-55.3632
2.87072	-57.4132	-63.9132	-55.9786	-55.6821
2.89215	-64.2785	-54.0923	-54.8084	-59.6789
2.91357	-52.4423	-61.18	-55.1169	-54.6925
2.93499	-54.7378	-65.0298	-61.6458	-52.9625
2.95642	-57.5353	-61.7228	-54.7967	-57.3163
2.97784	-71.3567	-62.1581	-47.2652	-56.9429
2.99926	-55.4878	-63.3021	-56.6817	-55.8933
3.02069	-55.4413	-63.9619	-59.2009	-62.2458
3.04211	-52.8799	-60.2863	-71.3487	-66.6776
3.06353	-68.2141	-64.9051	-55.6459	-60.2549
3.08496	-59.7657	-62.882	-51.344	-62.5349
3.10638	-65.4305	-65.7299	-52.7402	-57.766
3.1278	-53.0161	-64.0338	-53.9443	-62.7419
3.14923	-58.8836	-65.1681	-59.1499	-61.4289
3.17065	-49.9561	-68.7691	-50.9616	-56.5085
3.19207	-71.8237	-60.6523	-61.5353	-57.4605
3.2135	-60.96	-71.9646	-56.0683	-58.6578
3.23492	-56.158	-65.0531	-49.0316	-53.57
3.25634	-54.8738	-56.9874	-53.0849	-61.2926
3.27777	-61.9111	-68.4479	-52.904	-61.961
3.29919	-62.2757	-65.0999	-58.7414	-57.0282
3.32061	-60.9144	-63.6972	-57.2627	-59.4942
3.34204	-60.1088	-59.4454	-52.1332	-56.986
3.36346	-62.1196	-61.1095	-67.3007	-70.6637
3.38488	-61.5373	-67.0375	-51.4211	-59.9524
3.40631	-58.1811	-61.1294	-60.4908	-60.9181
3.42773	-60.336	-103.192	-54.4171	-58.2675
3.44915	-61.0972	-62.4073	-56.7407	-57.201
3.47058	-57.9981	-65.566	-53.3552	-57.0076
3.492	-63.4684	-61.6411	-51.116	-59.1065
3.51342	-56.6999	-61.1996	-52.743	-56.737
3.53485	-59.8246	-63.4047	-55.0516	-61.5651
3.55627	-56.8508	-64.4551	-61.4244	-68.9094
3.57769	-74.4329	-64.8919	-60.5547	-67.392
3.59912	-54.5747	-64.6953	-51.828	-59.592
3.62054	-62.0964	-74.4976	-56.0902	-61.8916
3.64196	-62.6167	-72.2467	-63.0646	-61.9834
3.66339	-63.5721	-70.0563	-66.28	-61.8166
3.68481	-60.9618	-80.7594	-53.2081	-62.7547
3.70623	-67.9797	-61.4907	-52.7386	-57.8304
3.72766	-53.9463	-65.1563	-62.8955	-58.402
3.74908	-59.608	-63.7112	-54.3937	-62.9165
3.7705	-55.0355	-68.1995	-58.2088	-54.7968
3.79193	-66.19	-69.004	-60.1678	-61.3887
3.81335	-60.4751	-68.5849	-64.793	-61.0266
3.83477	-60.6061	-67.9829	-54.119	-62.4935
3.8562	-61.099	-68.7547	-59.9298	-57.9617
3.87762	-62.6737	-71.2612	-54.9057	-60.5395
3.89904	-71.9547	-68.1721	-61.183	-55.3242
3.92047	-54.8008	-68.1839	-56.2077	-63.043
3.94189	-58.3212	-72.0514	-56.3402	-61.3384
3.96331	-75.0102	-66.9012	-58.5567	-63.9378
3.98474	-60.8998	-63.0255	-56.7596	-61.9948
4.00616	-61.1587	-68.0641	-65.4412	-58.5401
4.02758	-58.5782	-62.6905	-58.4805	-63.0355
4.049	-64.846	-69.2927	-70.1291	-61.0348
4.07043	-58.6772	-72.4045	-54.1268	-62.6743
4.09185	-60.6072	-81.3121	-53.9089	-61.6343
4.11327	-59.5099	-63.0335	-64.2733	-60.1951
4.1347	-60.4877	-66.7987	-55.2721	-62.5853
4.15612	-80.2026	-65.4558	-63.1002	-60.7889
4.17754	-59.3001	-67.8061	-59.4161	-57.7992
4.19897	-53.6055	-66.3647	-61.2165	-76.1972
4.22039	-70.972	-63.8054	-61.3163	-75.5264
4.24181	-55.68	-72.8686	-53.9472	-64.4603
4.26324	-67.2355	-68.2672	-61.1922	-65.0966
4.28466	-58.4223	-68.1172	-62.6175	-74.8753
4.30608	-60.0968	-77.9733	-57.8704	-58.5807
4.32751	-59.3546	-67.9403	-59.8967	-61.4171
4.34893	-68.4606	-70.93	-55.1545	-86.1147
4.37035	-57.3622	-73.2048	-62.0076	-63.7435
4.39178	-61.1353	-80.9909	-58.8782	-60.9388
4.4132	-65.1063	-63.8353	-85.8945	-57.9201
4.43462	-59.2819	-74.8628	-59.0275	-68.5331
4.45605	-63.9832	-71.7855	-61.2593	-76.2442
4.47747	-74.7244	-88.4531	-60.1286	-66.7376
4.49889	-58.8122	-78.5656	-60.2298	-63.8364
4.52032	-65.4622	-68.6211	-59.6191	-66.6667
4.54174	-62.8081	-65.4647	-56.0324	-59.5384
4.56316	-66.1149	-72.7166	-63.1774	-59.4288
4.58459	-63.2822	-79.7448	-55.3496	-62.7102
4.60601	-76.8074	-69.6989	-60.3913	-63.8414
4.62743	-74.6426	-75.6944	-58.3345	-60.9293
4.64886	-63.5268	-75.8897	-62.8092	-67.4255
4.67028	-70.8694	-84.2322	-65.5771	-62.4109
4.6917	-67.8185	-75.3009	-56.5765	-60.9018
4.71313	-66.6244	-65.3475	-60.5681	-60.8019
4.73455	-72.5696	-74.8702	-58.4132	-64.0551
4.75597	-58.7685	-68.4874	-66.8171	-58.2563
4.7774	-67.8328	-71.1949	-61.4059	-66.9958
4.79882	-72.1373	-74.0435	-56.7272	-62.0828
4.82024	-62.0633	-63.3722	-64.43	-58.4568
4.84167	-71.1201	-69.8354	-55.4213	-68.9583
4.86309	-61.2955	-69.257	-58.7022	-69.0991
4.88451	-59.6892	-69.0905	-63.4563	-63.4476
4.90594	-58.5302	-71.7141	-62.5763	-59.2122
4.92736	-59.2705	-89.9659	-56.6096	-68.6926
4.94878	-59.5876	-69.6937	-56.9135	-59.4169
4.97021	-65.5482	-79.9598	-59.4913	-65.4705
4.99163	-57.0297	-76.0756	-58.0367	-58.957
5.01305	-61.6217	-69.4112	-58.9023	-63.6277
5.03448	-58.7549	-76.6141	-58.4817	-80.3762
5.0559	-58.7526	-69.4514	-62.1188	-62.4153
5.07732	-65.6895	-67.516	-66.9823	-61.0917
5.09875	-69.1295	-68.3786	-55.6226	-61.59
5.12017	-64.905	-72.7036	-62.3599	-62.9008
5.14159	-59.6649	-64.7704	-58.1093	-62.4523
5.16302	-67.4515	-73.0693	-56.482	-62.8249
5.18444	-62.8825	-77.7584	-65.5135	-66.2219
5.20586	-62.8195	-69.438	-58.5946	-62.0051
5.22729	-79.371	-68.9645	-59.0479	-59.4505
5.24871	-65.6069	-70.4184	-62.9689	-62.1208
5.27013	-65.0706	-75.4961	-67.6801	-63.0382
5.29156	-62.0628	-75.2011	-57.308	-86.2408
5.31298	-65.9421	-77.4924	-60.7986	-70.4457
5.3344	-64.4748	-68.8617	-59.0221	-59.2345
5.35583	-69.434	-78.4315	-66.1696	-67.0329
5.37725	-58.5679	-74.0377	-60.943	-71.2537
5.39867	-56.5396	-73.1476	-62.5461	-66.4236
5.4201	-63.4903	-68.5141	-64.8212	-59.2658
5.44152	-62.835	-67.8241	-57.0777	-81.9497
5.46294	-61.2288	-72.9447	-64.4965	-60.0662
5.48437	-59.8491	-66.2075	-69.5156	-58.9191
5.50579	-77.0673	-71.394	-58.2143	-62.264
5.52721	-60.3514	-68.549	-69.5229	-64.4551
5.54864	-73.2395	-77.6071	-60.2051	-61.9068
5.57006	-69.8146	-73.1383	-62.4288	-70.1109
5.59148	-68.7622	-67.7741	-57.8699	-74.9526
5.61291	-71.3832	-70.4773	-65.4518	-63.9724
5.63433	-61.9548	-77.0458	-56.5949	-62.5172
5.65575	-80.2439	-84.8759	-56.6601	-69.1931
5.67718	-58.6181	-73.1367	-60.406	-68.4621
5.6986	-60.9935	-79.8067	-62.2675	-71.5283
5.72002	-64.4331	-85.6152	-62.4753	-72.5335
5.74145	-71.3043	-79.5097	-57.5502	-62.7812
5.76287	-63.9812	-76.9046	-58.3063	-65.3339
5.78429	-70.0454	-77.2276	-60.6894	-64.554
5.80572	-62.518	-75.9672	-72.2287	-66.2051
5.82714	-62.2598	-73.3729	-66.4356	-63.9639
5.84856	-61.1009	-73.9054	-62.732	-66.9353
5.86999	-64.5658	-72.0561	-57.7744	-64.1216
5.89141	-60.8623	-73.5521	-57.9155	-60.7448
5.91283	-57.4306	-71.42	-57.0218	-67.2202
5.93426	-58.7018	-82.788	-63.7508	-67.5606
5.95568	-59.0308	-76.5281	-61.8041	-63.9193
5.9771	-63.854	-77.3628	-65.6921	-63.7897
5.99853	-68.255	-84.8745	-66.6886	-65.7865
6.01995	-68.9036	-71.7149	-62.7268	-59.8213
6.04137	-63.381	-86.3467	-60.9331	-60.6517
6.0628	-66.086	-72.0253	-64.9605	-70.5858
6.08422	-73.0903	-73.1759	-59.5272	-68.5751
6.10564	-65.1621	-75.981	-85.4203	-63.581
6.12707	-72.4516	-70.9993	-64.8222	-69.2177
6.14849	-60.8054	-70.9482	-64.0513	-65.9508
6.16991	-72.1097	-72.6758	-67.8891	-75.47
6.19134	-63.2454	-76.3385	-64.6076	-69.9853
6.21276	-65.611	-80.0123	-57.9928	-64.2322
6.23418	-64.021	-72.0933	-69.5682	-73.8102
6.25561	-66.9778	-69.4049	-59.7135	-74.4162
6.27703	-62.5458	-74.4406	-58.2806	-62.9448
6.29845	-61.6488	-82.7356	-63.6216	-60.44
6.31988	-70.0517	-76.0015	-61.7294	-65.9039
6.3413	-62.2597	-87.3902	-60.9946	-69.4969
6.36272	-66.9266	-70.8938	-68.1152	-66.1746
6.38415	-70.3774	-66.5722	-66.1073	-63.8231
6.40557	-64.2427	-81.2199	-61.9252	-65.2657
6.42699	-58.5091	-77.3799	-58.3709	-64.283
6.44842	-65.1309	-74.1654	-57.8028	-67.2473
6.46984	-56.2641	-78.1897	-64.9247	-68.5658
6.49126	-65.0527	-74.9214	-60.3949	-67.0195
6.51269	-65.8555	-70.9774	-62.3555	-68.7339
6.53411	-70.4777	-74.6913	-58.3756	-67.609
6.55553	-67.6753	-76.4532	-71.4163	-66.2432
6.57696	-63.6985	-75.6988	-66.0927	-62.8403
6.59838	-63.9645	-79.6615	-61.3485	-69.8993
6.6198	-66.1329	-75.2582	-59.8626	-69.1742
6.64123	-68.5974	-81.7506	-58.1569	-66.2377
6.66265	-71.8522	-70.0786	-64.2185	-64.9421
6.68407	-61.351	-73.4864	-63.3705	-73.9709
6.70549	-67.1357	-69.4636	-61.2275	-70.4885
6.72692	-59.2121	-77.9956	-71.0805	-81.3759
6.74834	-60.4992	-72.3504	-61.5127	-72.2305
6.76976	-64.7379	-89.0557	-61.5947	-79.9423
6.79119	-67.1388	-78.352	-70.9076	-67.3164
6.81261	-60.4906	-78.075	-58.3865	-61.3538
6.83403	-76.2264	-69.8135	-60.0241	-66.6461
6.85546	-64.3322	-88.4222	-59.9587	-66.2524
6.87688	-64.0031	-72.9902	-68.6657	-64.1842
6.8983	-64.971	-77.6759	-67.6943	-69.5504
6.91973	-75.7456	-72.7095	-61.612	-66.374
6.94115	-71.3695	-84.9606	-65.3255	-65.5608
6.96257	-65.0569	-76.552	-60.9817	-63.0947
6.984	-64.9347	-78.0902	-67.2934	-66.1871
7.00542	-67.4504	-83.4279	-60.8393	-72.5049
7.02684	-59.3952	-77.596	-71.6902	-63.5465
7.04827	-65.4034	-74.628	-60.2109	-63.9459
7.06969	-73.7858	-75.6406	-61.9688	-66.9608
7.09111	-66.7055	-74.5342	-59.9581	-66.3281
7.11254	-69.8349	-71.3153	-64.8453	-67.5345
7.13396	-71.4675	-78.7261	-63.0492	-64.0567
7.15538	-66.5399	-76.8102	-66.4489	-64.7372
7.17681	-67.6989	-83.0023	-66.554	-66.5349
7.19823	-68.9372	-82.837	-70.5133	-67.0175
7.21965	-59.5341	-70.9783	-66.9408	-65.8321
7.24108	-65.9787	-80.1225	-92.4315	-66.3147
7.2625	-57.562	-77.4013	-61.0369	-70.9075
7.28392	-59.5682	-70.8232	-66.6791	-65.4532
7.30535	-68.7269	-81.9947	-63.9742	-76.3361
7.32677	-68.1939	-76.6628	-59.3112	-66.9338
7.34819	-66.3712	-81.1533	-69.7261	-65.9346
7.36962	-62.2945	-78.7784	-62.8691	-69.6233
7.39104	-62.7303	-78.027	-61.296	-67.7613
7.41246	-63.1184	-75.8348	-61.7487	-66.725
7.43389	-70.3838	-71.1869	-57.2502	-72.3573
7.45531	-64.0768	-69.3878	-62.6443	-70.6165
7.47673	-72.3336	-74.8573	-61.9472	-64.0631
7.49816	-70.6474	-74.8828	-61.116	-64.3782
7.51958	-61.8057	-81.485	-75.6469	-67.0796
7.541	-62.6077	-83.1981	-65.8376	-69.9689
7.56243	-59.9137	-80.13	-57.8156	-69.5984
7.58385	-77.2566	-88.7305	-65.5617	-70.2784
7.60527	-65.8895	-73.1161	-57.2904	-66.6873
7.6267	-70.6241	-78.7155	-66.8354	-77.8216
7.64812	-70.1198	-74.7705	-71.3757	-77.3275
7.66954	-73.1164	-84.6656	-59.9881	-70.0219
7.69097	-66.6018	-74.4348	-65.6536	-88.6879
7.71239	-68.2462	-70.5295	-67.6545	-67.6786
7.73381	-61.1482	-80.3731	-58.8949	-67.4255
7.75524	-59.9434	-79.7997	-67.6266	-65.8338
7.77666	-73.5527	-75.9756	-72.4278	-63.5061
7.79808	-71.65	-81.5677	-59.7825	-66.45
7.81951	-73.6441	-85.5948	-66.4217	-66.7163
7.84093	-64.314	-82.7927	-59.4002	-67.6365
7.86235	-63.08	-72.3574	-63.2597	-69.2832
7.88378	-73.5792	-79.5415	-59.2185	-65.8692
7.9052	-63.5911	-71.5499	-71.9965	-70.8096
7.92662	-65.4562	-77.2304	-64.6223	-68.4892
7.94805	-72.3995	-70.36	-62.5149	-64.4725
7.96947	-70.4412	-75.3202	-61.7175	-71.2996
7.99089	-84.1458	-77.7264	-59.053	-69.0853
8.01232	-64.8564	-78.7585	-67.1112	-65.7579
8.03374	-73.1822	-79.6767	-60.5477	-64.7043
8.05516	-70.0696	-77.4885	-66.6615	-67.6557
8.07659	-64.9177	-85.1974	-58.6297	-72.4319
8.09801	-66.0183	-74.3624	-60.7693	-69.0981
8.11943	-68.8453	-77.0878	-65.724	-67.9984
8.14086	-66.848	-98.087	-64.9494	-67.1347
8.16228	-66.7912	-81.3481	-66.066	-70.08
8.1837	-73.1026	-78.264	-63.9815	-67.9171
8.20513	-67.5614	-80.1919	-73.8271	-73.7439
8.22655	-63.5783	-79.0609	-63.8046	-79.0111
8.24797	-66.4915	-78.6715	-68.9569	-68.0914
8.2694	-71.4781	-89.5101	-63.7086	-65.8429
8.29082	-68.6212	-74.3822	-64.7245	-66.6275
8.31224	-70.2867	-84.7183	-70.2291	-66.7455
8.33367	-67.8776	-83.9989	-60.8142	-67.8765
8.35509	-61.7396	-79.4815	-70.4863	-71.277
8.37651	-63.8582	-80.1976	-66.4518	-74.4153
8.39794	-68.7446	-75.5466	-69.0097	-69.3507
8.41936	-65.5453	-83.9137	-61.4112	-69.4319
8.44078	-61.6886	-73.9313	-65.7859	-70.3214
8.46221	-84.3696	-72.9871	-68.2459	-72.9818
8.48363	-59.7511	-77.103	-63.5762	-77.3482
8.50505	-61.4633	-83.3134	-63.0343	-68.5613
8.52648	-68.1191	-76.1038	-72.0772	-68.7344
8.5479	-65.4162	-74.9831	-61.7591	-76.8861
8.56932	-66.1892	-86.0859	-58.1926	-67.2105
8.59075	-74.0237	-83.8738	-64.9258	-76.1055
8.61217	-71.9718	-75.1911	-76.5474	-73.7954
8.63359	-67.2068	-74.0079	-62.2733	-68.8243
8.65502	-77.5307	-85.7916	-63.4393	-69.813
8.67644	-61.6751	-74.0062	-61.6494	-63.2457
8.69786	-62.4611	-81.8595	-64.7772	-65.3592
8.71929	-64.9513	-79.6556	-66.4041	-76.6511
8.74071	-69.3341	-78.8531	-59.9168	-77.6996
8.76213	-63.4904	-77.6013	-61.0633	-72.3587
8.78356	-66.0689	-74.7643	-71.1403	-67.4913
8.80498	-72.2797	-74.9485	-60.8655	-70.3836
8.8264	-62.7971	-78.1755	-72.1515	-70.5718
8.84783	-71.769	-82.724	-71.6035	-68.3365
8.86925	-68.2736	-76.7879	-61.5137	-78.4321
8.89067	-65.5903	-80.1493	-73.9507	-68.2506
8.9121	-64.7982	-77.885	-61.0755	-76.0209
8.93352	-69.9659	-75.5939	-62.402	-64.7239
8.95494	-68.239	-75.9553	-62.907	-76.0541
8.97637	-77.2244	-76.2874	-58.9753	-68.3229
8.99779	-69.9623	-79.5843	-62.0094	-68.0811
9.01921	-64.4749	-71.8066	-59.1662	-68.6465
9.04064	-66.2171	-71.7365	-61.8587	-68.4099
9.06206	-66.075	-83.5719	-68.7685	-69.3341
9.08348	-71.2581	-85.1207	-68.0603	-73.0597
9.10491	-76.9856	-80.4983	-67.0591	-71.8241
9.12633	-72.1492	-85.1515	-69.6496	-74.4562
9.14775	-80.1318	-79.4797	-75.2354	-70.7852
9.16918	-71.6957	-86.2236	-58.7565	-76.0495
9.1906	-70.486	-76.651	-59.8163	-64.6948
9.21202	-67.4231	-83.9662	-68.3505	-74.0131
9.23345	-63.5372	-72.7619	-62.3963	-64.8964
9.25487	-66.3754	-69.404	-70.4575	-69.9546
9.27629	-65.124	-77.5477	-59.8531	-71.5422
9.29772	-62.2934	-72.1497	-62.1975	-70.8084
9.31914	-66.1264	-74.6805	-66.323	-68.8574
9.34056	-72.2351	-76.6715	-71.9845	-78.9709
9.36199	-63.7935	-81.9221	-60.4046	-69.3293
9.38341	-67.57	-79.5196	-64.4928	-74.4723
9.40483	-63.3648	-73.2474	-61.0901	-73.822
9.42625	-69.5894	-82.2321	-66.9077	-71.3516
9.44768	-76.1063	-84.755	-62.0468	-78.6233
9.4691	-75.5615	-90.5808	-60.6219	-65.4892
9.49052	-74.954	-76.0724	-64.3365	-67.0302
9.51195	-71.5598	-79.8421	-66.6105	-69.8686
9.53337	-64.9687	-81.6278	-69.911	-66.0583
9.55479	-65.3317	-82.8532	-61.2523	-69.4267
9.57622	-65.166	-72.8274	-61.257	-65.5262
9.59764	-72.2402	-80.6894	-66.6804	-65.8168
9.61906	-77.2791	-84.3524	-71.77	-70.9963
9.64049	-66.529	-76.7594	-61.0766	-69.6966
9.66191	-65.9681	-76.2116	-62.5444	-76.4235
9.68333	-65.3324	-74.6456	-61.1578	-82.7457
9.70476	-67.4989	-82.4706	-68.3496	-73.0057
9.72618	-66.7624	-86.2367	-64.3091	-68.5544
9.7476	-62.7541	-88.7389	-68.1977	-75.2332
9.76903	-69.6144	-82.9414	-75.3705	-67.6461
9.79045	-70.8105	-80.6018	-72.3591	-71.0421
9.81187	-68.0227	-81.1234	-62.3853	-68.6359
9.8333	-64.62	-80.5037	-77.6516	-78.5577
9.85472	-63.2856	-88.9555	-58.2542	-64.6619
9.87614	-70.9771	-78.5276	-67.0293	-80.9749
9.89757	-71.9073	-85.0779	-63.6215	-68.55
9.91899	-75.9185	-80.6581	-65.8282	-73.2173
9.94041	-75.9141	-82.2965	-61.3837	-76.4295
9.96184	-66.0024	-85.0596	-63.3415	-68.453
9.98326	-65.4413	-79.0311	-60.0204	-65.7662
10.0047	-67.7132	-81.4849	-66.945	-86.3557
10.0261	-64.3706	-80.1581	-62.4531	-79.4601
10.0475	-77.2658	-73.8242	-76.3525	-66.1894
10.069	-78.5371	-79.8929	-61.6719	-70.04
10.0904	-65.2591	-80.1604	-59.6362	-65.1804
10.1118	-65.5784	-78.7531	-60.0001	-66.5299
10.1332	-66.3466	-78.834	-64.3793	-66.9954
10.1546	-67.0712	-80.7863	-64.5539	-67.8736
10.1761	-78.3279	-76.6638	-63.8256	-70.7105
10.1975	-75.8655	-79.0282	-74.6722	-69.3754
10.2189	-67.1813	-80.6742	-64.4802	-70.3207
10.2403	-69.8921	-81.2433	-63.9768	-77.263
10.2618	-70.895	-92.552	-65.6016	-67.9662
10.2832	-72.2142	-86.947	-58.38	-74.3037
10.3046	-66.4301	-79.1734	-60.9384	-74.2922
10.326	-71.9438	-76.3705	-60.707	-69.3059
10.3475	-68.6699	-85.5272	-60.8924	-72.0217
10.3689	-67.4184	-76.5576	-74.5297	-75.6039
10.3903	-74.7366	-77.357	-72.1033	-73.2124
10.4117	-67.2706	-90.6808	-59.8586	-73.271
10.4332	-67.7535	-81.4807	-61.5206	-74.7869
10.4546	-61.857	-85.0307	-64.3697	-72.8721
10.476	-70.8862	-89.0822	-65.1528	-73.101
10.4974	-71.868	-82.7167	-61.5112	-69.0427
10.5188	-67.6223	-80.914	-62.2864	-77.9273
10.5403	-83.5686	-78.9043	-62.0252	-75.1742
10.5617	-76.5977	-73.9155	-62.3945	-83.9891
10.5831	-69.1457	-76.2077	-65.8473	-74.9558
10.6045	-68.6659	-93.144	-63.8127	-66.2523
10.626	-70.5987	-87.7127	-62.492	-79.6003
10.6474	-70.7526	-76.9311	-75.6217	-69.3097
10.6688	-68.4185	-97.3845	-63.7386	-68.1481
10.6902	-72.5856	-81.6999	-60.6027	-77.8848
10.7117	-64.9951	-86.3986	-56.9288	-68.6038
10.7331	-62.0245	-88.6126	-69.77	-73.2259
10.7545	-76.0434	-79.06	-60.0863	-75.3789
10.7759	-59.3641	-75.7082	-60.2715	-70.3522
10.7973	-67.9938	-78.3908	-60.6913	-68.7761
10.8188	-66.7691	-78.5556	-61.2218	-73.4482
10.8402	-71.1143	-88.4508	-69.9619	-68.182
10.8616	-68.6638	-76.8811	-70.2965	-75.9538
10.883	-63.5199	-79.039	-73.3494	-81.7701
10.9045	-68.4609	-80.9912	-64.6984	-74.5802
10.9259	-71.5714	-80.6394	-73.4355	-65.8346
10.9473	-67.7181	-91.6553	-82.8233	-67.7825
10.9687	-66.7024	-76.1699	-64.8554	-76.7352
10.9902	-64.6143	-76.4705	-59.8038	-75.6571
11.0116	-69.7986	-85.0021	-70.3408	-71.6052
11.033	-65.0716	-75.6159	-57.8541	-72.3234
11.0544	-84.7856	-81.2922	-69.5956	-69.0726
11.0758	-70.4128	-79.9799	-57.9287	-69.4315
11.0973	-76.9414	-78.9506	-62.547	-73.4475
11.1187	-65.2382	-77.0263	-67.8511	-66.5649
11.1401	-74.8613	-79.1425	-60.0188	-78.8655
11.1615	-64.8727	-74.139	-60.496	-69.9767
11.183	-79.8027	-80.3861	-63.191	-66.2517
11.2044	-80.108	-76.1322	-70.8957	-73.5428
11.2258	-65.6836	-81.3557	-64.0018	-70.454
11.2472	-67.7001	-82.1217	-69.2166	-75.699
11.2687	-70.2014	-80.0285	-60.6021	-73.5499
11.2901	-70.5127	-74.2782	-62.6885	-75.5579
11.3115	-66.1207	-78.4423	-64.3454	-64.7789
11.3329	-69.2917	-78.0514	-59.932	-72.9305
11.3544	-64.9992	-88.238	-61.7934	-65.6531
11.3758	-74.1685	-84.3829	-69.1256	-71.1822
11.3972	-73.9046	-79.1024	-64.0955	-76.5361
11.4186	-62.9576	-85.7049	-70.0837	-70.9004
11.44	-65.6479	-78.3613	-58.4393	-76.1013
11.4615	-65.177	-82.3755	-62.983	-71.0316
11.4829	-63.8215	-90.3584	-67.4128	-69.9687
11.5043	-59.1191	-79.6461	-62.5982	-70.5462
11.5257	-71.9307	-77.182	-63.0295	-70.2821
11.5472	-72.6623	-80.1128	-63.6059	-67.3715
11.5686	-68.6059	-74.706	-66.5617	-68.6478
11.59	-72.287	-87.4603	-64.3709	-66.0642
11.6114	-62.08	-81.9374	-68.27	-66.8731
11.6329	-64.9715	-79.6102	-69.1693	-71.5414
11.6543	-81.2755	-84.3784	-66.3152	-72.362
11.6757	-67.5777	-80.8025	-59.1214	-67.1648
11.6971	-65.8953	-78.0073	-63.623	-69.8286
11.7185	-70.2723	-79.568	-64.8801	-65.7044
11.74	-70.3362	-88.2007	-68.3355	-68.2979
11.7614	-68.1057	-76.2567	-65.0825	-72.5152
11.7828	-68.7363	-82.298	-62.1786	-76.6299
11.8042	-75.2681	-81.9224	-60.7766	-68.6176
11.8257	-61.8939	-78.1935	-77.5745	-71.9115
11.8471	-63.7951	-77.8721	-74.9821	-72.6392
11.8685	-63.372	-79.5797	-60.4592	-70.2008
11.8899	-70.142	-85.3539	-59.9073	-64.8404
11.9114	-67.9942	-73.917	-75.9939	-73.9466
11.9328	-62.6632	-74.2658	-76.1398	-76.0586
11.9542	-61.8388	-85.5563	-77.4018	-70.7302
11.9756	-66.066	-78.0095	-67.747	-75.1462
11.9971	-66.5628	-95.2272	-62.9645	-70.483
12.0185	-72.5112	-88.8476	-67.4078	-74.4419
12.0399	-72.5802	-89.4495	-67.1678	-74.3992
12.0613	-77.9143	-81.1627	-67.4296	-71.089
12.0827	-67.1854	-75.4388	-63.2353	-79.9695
12.1042	-60.5087	-78.1	-65.1256	-74.5667
12.1256	-68.6353	-78.5943	-72.3346	-73.8035
12.147	-83.4227	-78.9304	-69.7105	-69.7835
12.1684	-77.0504	-74.5198	-64.4222	-73.8852
12.1899	-71.2523	-89.2419	-68.9773	-72.0723
12.2113	-66.6489	-71.8365	-67.1431	-79.3104
12.2327	-72.9734	-86.742	-64.9248	-76.0151
12.2541	-69.1426	-76.3407	-65.2751	-78.2466
12.2756	-71.4415	-91.1509	-63.0855	-73.5672
12.297	-76.0324	-77.6281	-63.6897	-75.4125
12.3184	-71.927	-76.5879	-59.808	-70.3845
12.3398	-68.5153	-77.6926	-73.043	-72.8922
12.3612	-63.1974	-78.6406	-68.5508	-66.7968
12.3827	-64.648	-78.7262	-64.0626	-68.5471
12.4041	-63.2728	-80.9518	-65.739	-70.0346
12.4255	-70.4996	-80.4648	-68.925	-76.4747
12.4469	-61.5391	-80.6006	-62.0228	-71.899
12.4684	-66.9966	-84.4379	-69.5449	-75.127
12.4898	-69.1402	-82.891	-61.6336	-66.258
12.5112	-63.9473	-84.0305	-63.4035	-73.4716
12.5326	-72.6368	-75.6738	-61.0868	-80.9352
12.5541	-69.0988	-94.7178	-64.0703	-71.7703
12.5755	-71.9737	-77.4113	-70.4868	-76.6187
12.5969	-69.4398	-84.3645	-66.2603	-68.9014
12.6183	-69.2893	-85.7087	-69.9038	-72.7966
12.6398	-71.541	-76.6667	-74.268	-76.6659
12.6612	-65.4713	-86.4612	-67.4209	-68.1243
12.6826	-69.9156	-81.014	-68.5198	-70.8486
12.704	-66.1991	-78.1109	-58.2623	-71.2414
12.7254	-68.7996	-81.375	-64.6659	-69.113
12.7469	-68.7437	-81.0034	-67.5799	-72.0949
12.7683	-73.2847	-76.771	-62.6563	-69.1984
12.7897	-59.8451	-90.0159	-67.1563	-68.75
12.8111	-65.0989	-88.7104	-66.869	-69.0207
12.8326	-66.9878	-73.5535	-66.1869	-70.0103
12.854	-74.2433	-84.6333	-67.1629	-73.5426
12.8754	-90.0193	-77.2712	-68.8141	-68.8226
12.8968	-90.1644	-73.4863	-60.751	-68.2971
12.9183	-78.2754	-82.2644	-72.7514	-71.4635
12.9397	-71.2039	-88.1596	-63.9617	-71.8696
12.9611	-68.4128	-76.3291	-59.0565	-78.8026
12.9825	-72.596	-84.4834	-67.2994	-76.0906
13.0039	-70.0137	-80.3592	-67.1893	-76.99
13.0254	-74.2989	-74.5549	-67.1278	-72.092
13.0468	-72.4625	-79.9275	-79.2592	-68.8117
13.0682	-66.5748	-74.5525	-67.9549	-65.6483
13.0896	-75.0557	-79.7899	-61.788	-69.3351
13.1111	-76.4311	-79.7315	-66.4161	-70.677
13.1325	-65.6365	-85.6578	-63.266	-66.5456
13.1539	-78.1481	-83.7263	-75.2761	-78.3208
13.1753	-80.6054	-84.6433	-63.7623	-68.3986
13.1968	-64.4783	-79.0137	-63.775	-72.7365
13.2182	-63.0948	-75.7362	-59.7074	-66.9535
13.2396	-70.3209	-86.9623	-70.5193	-68.3975
13.261	-67.1701	-90.3963	-66.8229	-70.3016
13.2825	-68.3863	-76.9025	-68.5847	-68.8941
13.3039	-76.8388	-77.4514	-64.5471	-73.4525
13.3253	-68.5544	-76.9917	-66.7223	-80.8781
13.3467	-68.5025	-82.1993	-61.5671	-66.0278
13.3681	-74.4018	-76.8053	-75.245	-67.5249
13.3896	-67.1041	-79.2604	-69.2306	-67.8213
13.411	-68.9134	-82.854	-75.1539	-77.6278
13.4324	-62.4187	-79.7677	-67.0212	-68.8283
13.4538	-69.3638	-86.8724	-63.3408	-74.0723
13.4753	-64.887	-74.2507	-69.7993	-67.0839
13.4967	-68.4585	-80.2634	-65.6379	-75.0661
13.5181	-73.4106	-76.4141	-66.824	-84.9131
13.5395	-73.4454	-93.0569	-77.3036	-72.7583
13.561	-65.4276	-78.9536	-66.6975	-79.0878
13.5824	-67.4652	-85.3664	-70.0618	-79.1852
13.6038	-64.4546	-80.3079	-65.4288	-74.8016
13.6252	-66.4758	-84.9662	-65.8919	-70.3462
13.6466	-70.702	-79.4309	-67.1701	-70.093
13.6681	-69.044	-83.2375	-69.4324	-69.2682
13.6895	-69.9076	-90.6198	-61.0341	-75.4162
13.7109	-62.8356	-81.8468	-74.2189	-69.7045
13.7323	-72.5874	-87.1984	-73.6546	-71.2439
13.7538	-64.8646	-76.1645	-59.479	-76.1724
13.7752	-70.8187	-82.9985	-65.9216	-70.0274
13.7966	-72.135	-78.1927	-64.3133	-71.0558
13.818	-78.3495	-81.3017	-72.9238	-72.8599
13.8395	-68.4338	-91.0591	-66.1704	-82.1336
13.8609	-74.5498	-79.7028	-66.6707	-75.2293
13.8823	-68.0098	-87.1961	-71.2323	-79.2967
13.9037	-82.1546	-87.2536	-69.2443	-70.5674
13.9251	-73.9305	-78.2886	-75.7507	-71.4489
13.9466	-62.9875	-75.5207	-63.2069	-73.0178
13.968	-85.5993	-81.0524	-60.6685	-67.9583
13.9894	-72.9275	-81.1011	-65.9164	-75.6247
14.0108	-68.9774	-77.2239	-62.2865	-79.135
14.0323	-68.1845	-74.5868	-74.0685	-75.2305
14.0537	-71.0857	-80.3292	-64.6793	-73.8958
14.0751	-73.7526	-79.7236	-70.8095	-74.8552
14.0965	-66.636	-75.8572	-64.5953	-74.302
14.118	-61.9358	-79.0657	-67.4882	-87.5585
14.1394	-64.3787	-85.445	-67.8108	-71.4761
14.1608	-66.8659	-84.1683	-75.4147	-68.7997
14.1822	-70.6258	-76.1171	-63.9459	-70.3828
14.2037	-85.1729	-83.6619	-69.3857	-67.8459
14.2251	-75.0531	-85.5259	-64.1173	-71.161
14.2465	-70.7999	-83.2201	-63.9517	-67.9899
14.2679	-65.6198	-76.376	-73.8442	-75.6407
14.2893	-70.418	-84.5867	-68.1561	-72.649
14.3108	-69.55	-81.2813	-74.6629	-73.2371
14.3322	-70.1396	-76.7526	-67.6989	-73.855
14.3536	-69.671	-74.5443	-63.8466	-79.3395
14.375	-80.1562	-77.4587	-57.704	-77.4329
14.3965	-67.2979	-75.9193	-71.7212	-68.5718
14.4179	-64.8584	-85.8599	-62.0708	-78.4621
14.4393	-70.9209	-75.1953	-68.4348	-75.5604
14.4607	-72.9756	-76.5836	-66.1486	-75.6466
14.4822	-86.6217	-92.6348	-66.4734	-71.6416
14.5036	-78.8457	-75.7697	-63.5413	-68.7351
14.525	-77.5803	-75.6857	-62.6934	-73.8228
14.5464	-68.5164	-79.1677	-74.0597	-68.6078
14.5678	-71.4137	-78.2673	-68.9636	-73.6938
14.5893	-69.1332	-92.8145	-61.7758	-72.0203
14.6107	-72.5821	-89.9002	-53.6825	-73.53
14.6321	-75.7624	-75.4076	-59.6863	-69.8332
14.6535	-65.9559	-75.9712	-45.8241	-68.4298
14.675	-69.8109	-78.8889	-52.353	-68.8859
14.6964	-68.1478	-87.6902	-59.9145	-66.2591
14.7178	-71.5376	-75.6638	-57.8231	-67.5783
14.7392	-79.0582	-72.8636	-59.622	-73.5881
14.7607	-68.9731	-81.4861	-60.0723	-69.2666
14.7821	-68.8857	-71.2916	-63.1576	-67.4732
14.8035	-77.2657	-81.6551	-69.0436	-71.2947
14.8249	-65.6921	-84.3368	-59.9272	-69.3599
14.8464	-73.9312	-74.0907	-64.782	-71.3377
14.8678	-65.9124	-83.9208	-74.713	-74.1776
14.8892	-66.8126	-85.6353	-67.1989	-87.8047
14.9106	-75.2443	-85.1888	-62.51	-81.0534
14.932	-71.2925	-86.1229	-65.1559	-68.2642
14.9535	-70.1459	-81.2541	-67.4052	-74.119
14.9749	-79.6508	-97.4637	-64.8589	-71.6332
14.9963	-66.5067	-80.8242	-59.1395	-80.4959
15.0177	-68.3859	-81.8175	-68.1338	-71.5558
15.0392	-73.2904	-99.837	-62.3372	-75.0371
15.0606	-70.6678	-74.0234	-67.4432	-71.8268
15.082	-68.2726	-85.437	-74.9228	-69.7287
15.1034	-65.5466	-76.0776	-68.6162	-77.4743
15.1249	-79.173	-86.6916	-69.6076	-75.1275
15.1463	-64.5232	-80.8428	-61.803	-68.3505
15.1677	-65.1591	-89.9456	-72.2261	-71.1555
15.1891	-66.4574	-91.9963	-60.7126	-76.7504
15.2105	-63.2459	-80.9149	-70.5758	-75.8984
15.232	-76.6098	-87.8016	-77.718	-70.1887
15.2534	-75.67	-72.9978	-60.9036	-69.7536
15.2748	-67.349	-75.1452	-74.6833	-89.0595
15.2962	-61.7322	-81.3833	-69.7537	-73.6141
15.3177	-71.6084	-76.6813	-59.051	-75.0448
15.3391	-63.1927	-83.9275	-62.1439	-68.7497
15.3605	-69.5513	-83.0147	-72.4255	-67.4045
15.3819	-70.7976	-78.2859	-62.2696	-80.2756
15.4034	-69.9551	-89.1157	-61.0359	-71.5772
15.4248	-80.1389	-80.073	-71.2667	-68.647
15.4462	-69.7765	-78.2497	-66.9907	-73.7404
15.4676	-69.5057	-86.017	-64.56	-77.41
15.4891	-68.6254	-78.7993	-65.5622	-71.2359
15.5105	-73.9669	-92.7576	-61.4071	-70.8922
15.5319	-66.7538	-94.0226	-60.0263	-78.0461
15.5533	-64.27	-89.1658	-66.6247	-72.1385
15.5747	-78.4809	-76.3269	-65.811	-78.7689
15.5962	-68.2274	-78.1315	-62.2434	-72.3744
15.6176	-66.9745	-75.3126	-62.2388	-69.6443
15.639	-71.4518	-75.3664	-67.0878	-79.7027
15.6604	-60.2722	-81.6703	-76.0353	-81.1986
15.6819	-78.5147	-79.206	-66.4829	-75.3512
15.7033	-77.3465	-80.2261	-64.4739	-76.8098
15.7247	-71.0199	-86.3135	-78.3972	-67.0937
15.7461	-64.6933	-88.3715	-59.8967	-88.615
15.7676	-61.1214	-86.6801	-60.7676	-70.5584
15.789	-64.3064	-77.8162	-67.4884	-71.6039
15.8104	-70.7821	-80.6539	-62.5703	-73.7207
15.8318	-67.8539	-82.579	-68.6211	-70.8644
15.8532	-65.8873	-83.1411	-65.5008	-75.1026
15.8747	-65.42	-77.2795	-75.6897	-77.1419
15.8961	-66.8144	-75.7523	-61.6971	-74.9045
15.9175	-81.6012	-77.0516	-74.4435	-65.8129
15.9389	-92.8005	-83.5411	-68.3348	-70.4263
15.9604	-77.4954	-75.1088	-65.7976	-74.519
15.9818	-73.6672	-91.2076	-66.6146	-75.3259
16.0032	-68.7641	-84.5466	-64.2548	-75.9896
16.0246	-66.2362	-80.2304	-66.8747	-80.8139
16.0461	-70.0249	-78.0972	-61.9238	-69.6871
16.0675	-66.0388	-79.4045	-73.0844	-72.5248
16.0889	-65.3969	-80.2652	-68.5625	-69.1745
16.1103	-65.5674	-90.5073	-63.2037	-77.8079
16.1317	-69.1855	-78.9905	-65.7935	-73.9039
16.1532	-76.5706	-78.6468	-79.3821	-70.4504
16.1746	-69.8093	-97.5372	-62.2757	-76.7912
16.196	-64.8297	-81.9663	-65.3271	-73.0977
16.2174	-74.8952	-82.4298	-61.1276	-72.7309
16.2389	-87.3439	-81.9958	-61.038	-69.7893
16.2603	-72.6318	-84.2331	-67.0195	-73.0066
16.2817	-79.9785	-76.9112	-64.8831	-68.9287
16.3031	-62.7909	-85.7665	-67.9399	-80.0771
16.3246	-65.6285	-81.5825	-62.9397	-73.0187
16.346	-78.0451	-83.5355	-69.3454	-80.1631
16.3674	-66.7221	-75.1969	-63.4823	-78.8622
16.3888	-64.919	-81.8674	-62.1278	-68.2392
16.4103	-77.4723	-76.6478	-67.149	-82.5865
16.4317	-69.1289	-83.0789	-69.2484	-80.5265
16.4531	-70.2352	-79.1251	-67.6431	-68.1996
16.4745	-68.4299	-76.9337	-87.0557	-67.7811
16.4959	-76.7458	-75.6312	-66.7078	-75.9777
16.5174	-70.0328	-85.4046	-61.2604	-77.2229
16.5388	-71.1292	-75.9304	-62.5833	-67.7786
16.5602	-75.4533	-88.9342	-66.3761	-79.3258
16.5816	-69.8481	-78.7196	-64.3265	-82.6249
16.6031	-73.5251	-75.369	-64.8533	-84.328
16.6245	-67.2502	-81.4393	-66.0545	-82.399
16.6459	-67.5257	-83.5109	-75.9655	-70.1266
16.6673	-76.0654	-74.1802	-59.9718	-71.3287
16.6888	-73.3311	-85.8984	-71.5955	-72.0315
16.7102	-75.7337	-81.97	-82.0258	-69.77
16.7316	-67.241	-75.4977	-61.4508	-73.2167
16.753	-65.37	-81.7411	-61.5847	-77.8719
16.7744	-65.5859	-78.8144	-66.3423	-72.7189
16.7959	-84.0527	-74.8338	-66.3616	-75.0051
16.8173	-72.012	-80.12	-62.4329	-71.8661
16.8387	-70.8322	-75.4406	-68.5739	-67.8261
16.8601	-68.2821	-82.5017	-61.6545	-71.1282
16.8816	-66.5616	-78.7652	-63.4653	-72.5606
16.903	-76.2406	-95.0514	-71.85	-71.761
16.9244	-64.4887	-82.2428	-64.9838	-73.598
16.9458	-70.5125	-80.0253	-63.2926	-90.444
16.9673	-64.6111	-77.8201	-65.5228	-76.8132
16.9887	-74.4343	-81.0426	-68.6825	-66.1191
17.0101	-84.4926	-79.8395	-64.01	-76.9215
17.0315	-67.6094	-80.4399	-70.5909	-69.4463
17.053	-63.4673	-85.6459	-81.0696	-70.1262
17.0744	-69.2826	-82.531	-67.8381	-86.4891
17.0958	-62.8567	-75.1644	-73.5224	-78.7162
17.1172	-84.4867	-77.6123	-64.6833	-69.5584
17.1386	-77.2778	-93.4371	-93.74	-72.6648
17.1601	-71.7402	-84.3379	-62.587	-76.9308
17.1815	-67.0839	-76.0952	-65.9268	-73.662
17.2029	-63.8227	-81.4898	-63.3069	-72.3069
17.2243	-73.1104	-77.1161	-63.0988	-76.1501
17.2458	-68.2066	-82.397	-65.138	-72.0486
17.2672	-69.4185	-76.3451	-67.7837	-68.5849
17.2886	-68.1279	-76.8143	-61.5348	-76.1672
17.31	-68.4213	-90.6162	-68.1064	-74.64
17.3315	-66.3919	-87.5813	-68.299	-72.0529
17.3529	-68.1966	-74.2877	-68.6614	-79.1232
17.3743	-66.6757	-77.619	-60.7327	-72.573
17.3957	-73.2532	-77.5094	-65.7038	-69.8566
17.4171	-72.5179	-85.4324	-64.8082	-72.1544
17.4386	-66.091	-88.5834	-70.9607	-77.7482
17.46	-69.6898	-87.578	-70.128	-74.7787
17.4814	-62.2162	-75.6874	-63.3297	-71.8752
17.5028	-74.7891	-78.5618	-60.3406	-70.9186
17.5243	-77.3711	-84.6149	-69.8902	-70.7448
17.5457	-65.7985	-84.0468	-67.3082	-71.556
17.5671	-68.5712	-77.606	-65.6333	-71.3127
17.5885	-65.2618	-78.238	-65	-82.7814
17.61	-73.1016	-73.851	-63.6461	-70.5316
17.6314	-60.2133	-75.6676	-64.5276	-67.7786
17.6528	-70.0368	-87.2834	-67.2309	-82.4404
17.6742	-66.2109	-75.9282	-69.9981	-74.6332
17.6957	-68.0901	-78.6657	-63.0566	-72.9927
17.7171	-64.2848	-78.5463	-64.6074	-77.3541
17.7385	-70.0842	-76.3881	-67.7596	-77.7071
17.7599	-65.5269	-77.5211	-60.4689	-69.3505
17.7813	-64.1584	-75.6627	-63.1308	-80.2371
17.8028	-93.9644	-82.7051	-62.4638	-74.517
17.8242	-64.7735	-81.524	-65.7594	-74.4709
17.8456	-80.2477	-84.2887	-68.8496	-70.8013
17.867	-69.2486	-87.5442	-68.6576	-78.47
17.8885	-65.5321	-83.8962	-67.9905	-69.3719
17.9099	-62.512	-82.8675	-71.1384	-84.9858
17.9313	-71.0422	-76.1254	-68.2315	-73.469
17.9527	-71.7763	-84.7822	-71.0881	-70.075
17.9742	-66.8616	-87.0419	-64.1766	-77.1631
17.9956	-73.1433	-81.1526	-69.8225	-74.442
18.017	-62.4518	-77.6868	-70.9943	-70.5882
18.0384	-73.081	-77.178	-67.3661	-76.0631
18.0598	-70.0029	-94.5116	-61.6323	-69.8598
18.0813	-67.718	-81.4306	-60.0458	-74.6207
18.1027	-72.1863	-84.7999	-64.0366	-76.3466
18.1241	-69.0849	-76.0189	-62.8575	-71.4743
18.1455	-71.4677	-75.1065	-70.8007	-69.2385
18.167	-69.7699	-75.388	-70.3374	-70.0786
18.1884	-65.9633	-78.6765	-61.6969	-75.9111
18.2098	-63.304	-73.0028	-68.5247	-73.4118
18.2312	-65.0536	-81.9335	-70.3136	-72.9749
18.2527	-69.0385	-78.1976	-67.0454	-72.6654
18.2741	-69.359	-75.9151	-68.77	-74.8614
18.2955	-74.3244	-85.1919	-68.1094	-76.5117
18.3169	-70.7339	-96.5804	-66.0074	-68.2551
18.3384	-69.9959	-70.9738	-73.2574	-78.1791
18.3598	-68.7434	-86.7851	-69.463	-71.9389
18.3812	-67.4416	-78.2757	-70.045	-82.616
18.4026	-66.1472	-81.2729	-70.8398	-76.0559
18.424	-68.531	-78.039	-61.8555	-72.7067
18.4455	-69.3458	-83.0224	-60.7064	-75.114
18.4669	-68.7585	-79.1773	-70.0304	-76.4995
18.4883	-67.1433	-76.8448	-76.1501	-76.1389
18.5097	-69.3837	-86.055	-65.6649	-71.1448
18.5312	-65.2679	-82.8147	-69.9104	-74.6102
18.5526	-82.0899	-78.1242	-66.1298	-74.1735
18.574	-66.9127	-81.4486	-77.6476	-83.0775
18.5954	-64.8385	-76.4786	-79.0575	-73.9449
18.6169	-64.0227	-74.5547	-74.9127	-89.1862
18.6383	-66.1722	-82.5649	-63.6984	-71.8809
18.6597	-69.8614	-76.6939	-61.6493	-82.0646
18.6811	-64.3349	-74.727	-68.7431	-74.1709
18.7025	-79.471	-75.5882	-64.9806	-74.8858
18.724	-65.4572	-91.4809	-89.8189	-71.8557
18.7454	-61.0012	-79.3962	-76.0691	-68.7001
18.7668	-77.0764	-82.9669	-67.1554	-69.9319
18.7882	-78.3247	-78.0751	-64.8907	-84.4164
18.8097	-66.6409	-78.8555	-65.604	-71.8421
18.8311	-64.2369	-74.6322	-58.69	-69.7777
18.8525	-69.3549	-90.1522	-65.0569	-68.5
18.8739	-71.4393	-73.1344	-63.6247	-73.3642
18.8954	-68.5507	-85.046	-71.0133	-75.4845
18.9168	-79.5075	-85.0128	-66.5479	-65.3438
18.9382	-64.5952	-86.2837	-64.8225	-130.071
18.9596	-72.7158	-86.6943	-66.0424	-67.9464
18.981	-70.1661	-79.7682	-68.4566	-79.7284
19.0025	-69.4659	-78.161	-70.5551	-79.9251
19.0239	-68.2283	-95.9525	-60.2563	-77.6941
19.0453	-69.6721	-77.7508	-63.2785	-73.3398
19.0667	-60.3295	-72.3618	-79.8505	-75.9246
19.0882	-75.0534	-79.026	-71.6391	-74.4712
19.1096	-68.2816	-82.6971	-69.2428	-72.2162
19.131	-73.562	-79.9793	-61.6414	-75.993
19.1524	-74.3534	-84.3955	-70.469	-80.0008
19.1739	-70.2066	-84.5433	-68.8496	-71.3772
19.1953	-67.4175	-73.225	-66.2374	-72.1261
19.2167	-74.0803	-77.7646	-60.4001	-69.283
19.2381	-71.5567	-78.2714	-68.2177	-83.4092
19.2596	-69.681	-81.2074	-64.9572	-72.3987
19.281	-74.6483	-79.0987	-68.096	-72.2592
19.3024	-67.9026	-76.722	-68.0724	-71.1397
19.3238	-71.7222	-80.4906	-71.022	-89.7578
19.3452	-73.63	-77.3161	-67.144	-73.4603
19.3667	-70.3876	-87.2468	-59.7825	-71.5165
19.3881	-69.3413	-78.4243	-73.4082	-73.0641
19.4095	-63.9646	-79.4501	-64.7472	-72.6144
19.4309	-69.6804	-88.0589	-58.7334	-80.1516
19.4524	-79.1443	-75.5273	-66.6006	-72.268
19.4738	-69.4252	-88.8053	-74.1884	-74.7907
19.4952	-64.8139	-97.9811	-65.3815	-86.7983
19.5166	-62.4746	-80.7473	-63.5395	-71.622
19.5381	-63.2424	-80.6367	-66.1288	-86.6167
19.5595	-64.1433	-80.6129	-68.5635	-73.4347
19.5809	-76.7361	-76.1764	-66.1979	-77.7564
19.6023	-66.6082	-108.903	-64.6522	-81.0043
19.6237	-62.9642	-69.5449	-66.7334	-78.7199
19.6452	-71.499	-85.6772	-63.9031	-70.3085
19.6666	-70.4757	-76.5581	-64.3822	-79.4429
19.688	-68.1627	-75.9036	-74.5971	-68.6031
19.7094	-68.6525	-76.8375	-61.0905	-72.6266
19.7309	-69.847	-90.8479	-88.568	-77.212
19.7523	-67.5779	-78.9762	-76.2538	-72.5211
19.7737	-68.604	-82.1564	-70.3359	-69.2912
19.7951	-80.8818	-76.0014	-64.3483	-89.3597
19.8166	-64.8186	-75.1296	-58.2024	-78.2009
19.838	-70.9948	-77.2802	-67.4139	-75.1502
19.8594	-67.8639	-97.7288	-66.4186	-70.0547
19.8808	-74.0321	-85.5965	-68.3268	-70.7768
19.9023	-63.5149	-80.5292	-61.5188	-71.3741
19.9237	-66.6988	-73.4432	-64.0488	-73.3932
19.9451	-70.6251	-79.0741	-70.3599	-83.926
19.9665	-77.8044	-78.1177	-64.1369	-72.7629
19.9879	-72.8711	-89.3578	-59.9025	-75.7491
20.0094	-67.9077	-86.8514	-67.2252	-70.775
20.0308	-72.6569	-87.2282	-67.8185	-76.3846
20.0522	-71.1067	-74.3826	-69.9041	-70.2999
20.0736	-74.0446	-85.597	-58.5287	-71.6095
20.0951	-67.5543	-87.0167	-64.2697	-79.3017
20.1165	-64.2325	-77.726	-65.0321	-76.8801
20.1379	-65.4137	-80.7005	-67.2007	-72.6991
20.1593	-66.7399	-73.2054	-66.3621	-75.3369
20.1808	-75.9774	-81.8468	-69.097	-72.8841
20.2022	-67.4296	-86.8102	-64.6163	-75.6569
20.2236	-77.03	-75.4903	-66.9168	-73.7131
20.245	-66.2398	-78.362	-62.2033	-73.3169
20.2664	-70.3168	-71.6208	-74.1519	-69.0752
20.2879	-62.7144	-72.2505	-64.0684	-74.2907
20.3093	-66.0431	-81.0407	-76.9729	-78.7462
20.3307	-69.2583	-81.1756	-68.644	-64.7096
20.3521	-72.3049	-84.4252	-65.4068	-71.1047
20.3736	-66.5739	-83.2422	-63.8596	-78.8679
20.395	-78.1153	-78.1483	-65.6358	-74.6597
20.4164	-68.2888	-82.2534	-63.9508	-66.9303
20.4378	-72.9024	-83.1227	-66.8975	-85.7675
20.4593	-71.9039	-87.2032	-65.0101	-65.7501
20.4807	-65.175	-75.69	-65.7081	-76.2286
20.5021	-70.0161	-97.1876	-59.2507	-73.5
20.5235	-70.51	-82.4637	-67.5752	-80.1729
20.545	-64.5812	-80.0004	-61.7066	-79.1516
20.5664	-72.3491	-79.6366	-65.8703	-78.4497
20.5878	-67.5842	-105.856	-67.8112	-74.0652
20.6092	-75.1554	-82.6437	-65.601	-76.0537
20.6306	-69.8221	-85.0611	-75.1311	-79.0006
20.6521	-68.798	-83.3491	-69.1056	-84.6672
20.6735	-65.4047	-78.3805	-69.6753	-76.1941
20.6949	-71.1541	-78.5657	-65.3013	-75.8513
20.7163	-68.0577	-78.7413	-62.9489	-91.2521
20.7378	-74.0603	-76.464	-59.1595	-72.4555
20.7592	-69.1045	-93.6371	-68.4339	-78.643
20.7806	-73.2499	-87.2541	-62.943	-69.0236
20.802	-69.879	-90.5829	-69.549	-71.5441
20.8235	-74.9702	-78.2722	-62.6484	-76.8315
20.8449	-79.0492	-87.9239	-67.9898	-68.7253
20.8663	-67.668	-79.6885	-61.1235	-72.1633
20.8877	-74.7667	-79.9809	-61.1714	-87.8446
20.9091	-64.9073	-83.2163	-71.0325	-74.1554
20.9306	-61.8495	-84.9305	-69.3078	-77.1994
20.952	-72.4626	-86.501	-61.6869	-70.0476
20.9734	-67.2813	-76.3392	-64.0409	-74.8038
20.9948	-74.4529	-74.5689	-70.1287	-72.0032
21.0163	-68.8926	-75.6877	-78.1862	-70.3062
21.0377	-64.2545	-87.3777	-65.2969	-72.419
21.0591	-63.2974	-90.6289	-64.548	-73.6185
21.0805	-66.453	-78.3967	-62.3902	-79.6436
21.102	-81.8693	-71.7735	-63.755	-77.3071
21.1234	-68.8112	-93.0913	-64.5891	-80.6309
21.1448	-69.0963	-79.5263	-81.3508	-90.9643
21.1662	-74.5029	-80.5957	-68.2659	-81.7864
21.1877	-68.5966	-77.4155	-62.9123	-70.5054
21.2091	-64.5185	-83.3497	-64.2669	-75.5351
21.2305	-77.6309	-92.0063	-65.7149	-70.0563
21.2519	-65.0317	-85.9722	-62.1353	-70.8105
21.2733	-63.5248	-73.8613	-67.7906	-68.4595
21.2948	-71.6895	-76.3167	-74.5278	-76.644
21.3162	-64.5946	-74.4417	-63.5341	-75.338
21.3376	-75.0374	-88.2368	-66.9745	-77.0671
21.359	-68.0915	-77.764	-65.9847	-70.972
21.3805	-70.0406	-83.5713	-71.4157	-70.8203
21.4019	-72.7059	-74.9492	-62.8075	-72.5382
21.4233	-78.9254	-74.9698	-65.3547	-69.6885
21.4447	-74.4551	-82.7865	-76.2732	-82.5585
21.4662	-67.2589	-75.9768	-67.4772	-71.7674
21.4876	-70.713	-73.6205	-62.4152	-74.9514
21.509	-75.745	-90.2323	-62.7251	-74.6046
21.5304	-76.5669	-103.097	-60.6035	-76.1688
21.5518	-60.1691	-85.7786	-68.9961	-75.4089
21.5733	-64.2273	-83.5704	-76.8624	-69.5901
21.5947	-77.8751	-79.159	-62.4943	-76.1307
21.6161	-71.7794	-78.034	-72.9275	-74.3878
21.6375	-66.0649	-84.3511	-64.7463	-84.8592
21.659	-78.1138	-86.1873	-66.0836	-72.196
21.6804	-60.8501	-86.7861	-70.0548	-70.3586
21.7018	-73.3974	-78.5462	-77.3363	-72.4441
21.7232	-70.1644	-86.9097	-67.8502	-68.648
21.7447	-61.3422	-79.2749	-67.8152	-68.6449
21.7661	-70.4993	-74.8485	-64.4753	-77.6682
21.7875	-67.1906	-95.2439	-67.1192	-75.6546
21.8089	-75.9147	-78.9781	-68.5861	-76.8218
21.8303	-69.8559	-88.783	-64.9556	-75.9045
21.8518	-64.4532	-76.7568	-64.5655	-73.2266
21.8732	-85.6011	-75.5343	-70.7914	-70.2353
21.8946	-75.6599	-98.1256	-71.3053	-79.1872
21.916	-66.8713	-75.1213	-63.7467	-72.4706
21.9375	-66.6348	-76.8794	-70.2766	-86.7138
21.9589	-67.3008	-75.1848	-63.7922	-75.7424
21.9803	-65.9791	-79.0216	-69.1907	-76.2206
22.0017	-69.4483	-85.684	-74.0529	-71.2585
22.0232	-77.8123	-75.4125	-68.3023	-67.3253
22.0446	-61.5727	-82.1389	-63.5832	-75.6889
22.066	-64.2225	-82.099	-78.0627	-72.7398
22.0874	-71.4164	-73.322	-62.4212	-76.4222
22.1089	-80.1024	-81.3715	-66.0356	-74.2398
22.1303	-74.6971	-74.4424	-70.0972	-72.1761
22.1517	-72.5793	-87.5166	-65.4749	-70.5236
22.1731	-63.1963	-81.3855	-72.9543	-74.5803
22.1945	-81.0623	-75.796	-68.2867	-73.1794
22.216	-68.1804	-75.9503	-62.6508	-79.1336
22.2374	-67.1415	-79.9722	-61.3915	-65.4414
22.2588	-68.2784	-85.3988	-73.3481	-70.3999
22.2802	-70.0232	-77.9441	-65.6303	-73.7603
22.3017	-76.9318	-95.9671	-67.8967	-70.6015
22.3231	-73.1635	-79.5746	-79.8461	-77.0423
22.3445	-62.9902	-85.3602	-62.1814	-74.5026
22.3659	-72.157	-79.9625	-62.2662	-79.4564
22.3874	-65.8665	-83.5285	-71.6031	-71.3353
22.4088	-69.6224	-87.2846	-66.4207	-72.5592
22.4302	-62.8419	-82.7986	-58.1035	-78.1253
22.4516	-67.8722	-83.3504	-78.0465	-76.5624
22.473	-75.4327	-87.9737	-61.9011	-74.4699
22.4945	-75.2404	-82.3762	-75.4443	-79.6414
22.5159	-62.089	-77.3916	-67.1648	-78.8496
22.5373	-73.8642	-79.9666	-69.0466	-77.0969
22.5587	-75.2967	-82.9667	-65.9844	-73.541
22.5802	-68.5952	-81.4021	-66.1973	-71.8351
22.6016	-66.0304	-80.0576	-62.7751	-85.7826
22.623	-66.6557	-77.5006	-64.2935	-72.9301
22.6444	-71.8311	-85.2808	-87.1162	-69.1602
22.6659	-70.7685	-81.1184	-63.7451	-68.5461
22.6873	-68.1277	-103.054	-62.3099	-75.0802
22.7087	-78.0997	-85.9039	-73.2475	-81.1232
22.7301	-66.2303	-80.1322	-67.4213	-69.7369
22.7516	-71.2444	-85.0945	-68.7397	-74.023
22.773	-79.3814	-76.0815	-63.2466	-70.8288
22.7944	-65.8021	-89.4416	-69.6612	-73.7953
22.8158	-66.8775	-77.1215	-64.4029	-72.565
22.8372	-67.0083	-80.0848	-62.8921	-88.3562
22.8587	-75.1918	-81.0008	-65.4626	-71.2654
22.8801	-64.5989	-77.4314	-69.3361	-75.9897
22.9015	-73.812	-75.5534	-67.4689	-74.368
22.9229	-75.0258	-76.814	-74.9617	-69.7264
22.9444	-79.5477	-79.9782	-77.3555	-70.5254
22.9658	-61.8813	-74.7517	-72.3169	-74.6092
22.9872	-66.5154	-79.8769	-60.3289	-72.682
23.0086	-72.5308	-79.1453	-70.5284	-74.2971
23.0301	-73.7189	-84.9413	-67.5737	-71.4448
23.0515	-72.8765	-75.9188	-68.0865	-72.2266
23.0729	-68.1092	-78.7049	-63.137	-73.1497
23.0943	-68.1324	-76.6987	-65.3023	-73.2869
23.1157	-68.4058	-79.2952	-62.8109	-69.4324
23.1372	-68.1612	-92.7406	-61.3908	-72.6732
23.1586	-64.631	-78.1074	-69.7338	-75.7445
23.18	-72.1494	-76.391	-59.533	-71.4853
23.2014	-70.0891	-79.056	-69.6659	-76.2241
23.2229	-75.3175	-88.292	-68.5333	-71.8142
23.2443	-68.0864	-78.6422	-67.075	-71.0925
23.2657	-64.2778	-79.875	-69.1983	-75.2689
23.2871	-67.7487	-82.5544	-65.01	-70.3446
23.3086	-62.2588	-81.9454	-63.8602	-83.8606
23.33	-66.6683	-75.5322	-78.8494	-77.7361
23.3514	-69.8359	-86.9385	-67.702	-80.9009
23.3728	-69.8373	-79.0885	-66.3416	-76.7904
23.3943	-68.4796	-77.1032	-69.1402	-71.9544
23.4157	-77.3601	-73.233	-67.063	-77.5426
23.4371	-62.389	-79.3747	-68.2854	-69.0877
23.4585	-68.4599	-80.738	-73.8065	-72.9437
23.4799	-69.1724	-86.6208	-62.3768	-75.137
23.5014	-68.3455	-87.5754	-63.8847	-69.4755
23.5228	-72.1756	-79.6897	-89.7642	-75.5353
23.5442	-70.896	-92.2491	-65.9282	-77.1337
23.5656	-64.1808	-89.147	-64.404	-72.6719
23.5871	-75.0119	-86.3149	-69.761	-70.6885
23.6085	-67.0737	-88.7497	-66.9137	-69.8733
23.6299	-93.9652	-70.2519	-63.7105	-77.957
23.6513	-68.7967	-81.7023	-66.8463	-71.9545
23.6728	-71.6755	-82.654	-68.3684	-72.7121
23.6942	-86.5559	-78.7175	-66.4576	-70.2452
23.7156	-62.8027	-95.0135	-71.8554	-79.5377
23.737	-75.5146	-78.9075	-67.1725	-70.0831
23.7584	-70.4984	-75.7923	-64.9668	-81.3558
23.7799	-65.8161	-79.9539	-67.5757	-75.6844
23.8013	-68.4326	-82.4749	-65.5984	-71.1118
23.8227	-67.4931	-94.8233	-69.8154	-74.5508
23.8441	-67.9289	-78.7516	-67.5847	-66.8699
23.8656	-63.9076	-77.4966	-60.6361	-82.5809
23.887	-68.0761	-93.9437	-64.8098	-69.6274
23.9084	-62.482	-80.581	-64.9757	-69.5129
23.9298	-70.8012	-85.6288	-64.5756	-77.5172
23.9513	-64.2025	-87.4885	-65.5576	-73.7601
23.9727	-67.9877	-76.8158	-62.1365	-76.2406
23.9941	-76.9291	-91.3355	-78.5276	-94.8358

## Sheet: Figure 7
H_n (um)	f_BE_Theory		H_n (um)_sim	f_BE_Eigenmode		Hn_um_meas	f_bandedge_Experiment
34	1.28032		35	1.2275		45	1.04
36	1.22918		45	1.03569		85	0.63
38	1.18154		55	0.897		105	0.53
40	1.13712		65	0.789465
42	1.09567		75	0.704565
44	1.05692		85	0.635705
46	1.02067		95	0.579926
48	0.986697		105	0.533502
50	0.95481		115	0.493169
52	0.924838		125	0.45802
54	0.896623		135	0.427966
56	0.870025		145	0.401732
58	0.844914
60	0.821175
62	0.798702
64	0.7774
66	0.757183
68	0.737972
70	0.719696
72	0.70229
74	0.685694
76	0.669855
78	0.654722
80	0.64025
82	0.626398
84	0.613126
86	0.600401
88	0.588188
90	0.576459
92	0.565185
94	0.55434
96	0.543901
98	0.533846
100	0.524153
102	0.514804
104	0.505781
106	0.497068
108	0.488648
110	0.480508
112	0.472633
114	0.465011
116	0.45763
118	0.450479
120	0.443547
122	0.436825
124	0.430303
126	0.423972
128	0.417824
130	0.411851
132	0.406047
134	0.400403
136	0.394914
138	0.389573
140	0.384374
142	0.379311
144	0.37438
146	0.369576
148	0.364893
150	0.360327

## Sheet: Supp. Fig 1a
Freq [THz]	S11_TC	S21_TC	S11_wo_TC	S21_wo_TC
0.2	-22.8115	-1.52284	-23.6694	-1.47993
0.22	-25.8131	-1.5447	-30.0724	-1.49298
0.24	-33.5407	-1.56627	-38.538	-1.51908
0.26	-39.5166	-1.59561	-26.1465	-1.56173
0.28	-31.2157	-1.62933	-21.2827	-1.61949
0.3	-30.9044	-1.66118	-18.5913	-1.68557
0.32	-36.56	-1.6908	-17.0476	-1.74993
0.34	-39.6257	-1.72304	-16.3044	-1.80284
0.36	-30.0208	-1.76023	-16.2321	-1.8381
0.38	-27.195	-1.79835	-16.8255	-1.85499
0.4	-27.673	-1.83253	-18.214	-1.85866
0.42	-31.714	-1.86408	-20.7872	-1.85921
0.44	-37.9112	-1.89934	-25.8231	-1.86988
0.46	-30.7722	-1.94172	-45.5638	-1.9041
0.48	-27.3425	-1.98772	-26.806	-1.97166
0.5	-27.0091	-2.0317	-20.4619	-2.07458
0.52	-29.1911	-2.0724	-17.164	-2.20423
0.54	-34.4342	-2.11306	-15.2696	-2.34184
0.56	-45.9993	-2.15647	-14.3346	-2.46307
0.58	-52.3677	-2.20239	-14.249	-2.54617
0.6	-42.371	-2.24963	-15.1204	-2.58187
0.62	-35.5432	-2.29746	-17.3987	-2.58279
0.64	-32.4074	-2.34424	-22.6954	-2.58785
0.66	-33.0639	-2.38782	-46.9982	-2.65309
0.68	-38.7658	-2.429	-21.1808	-2.82181
0.7	-32.9696	-2.47233	-15.8082	-3.08647
0.72	-26.6992	-2.52049	-13.2987	-3.3761
0.74	-24.2279	-2.56946	-12.3319	-3.58359
0.76	-24.4025	-2.61497	-12.6956	-3.61478
0.78	-27.5311	-2.6635	-14.9826	-3.45476
0.8	-36.3096	-2.7323	-22.7014	-3.25348
0.82	-32.2923	-2.84014	-22.314	-3.32277
0.84	-26.4981	-3.00138	-13.3485	-3.81904
0.86	-24.3272	-3.22711	-10.5282	-4.42922
0.88	-23.8444	-3.52004	-10.4855	-4.6702
0.9	-25.8758	-3.85684	-14.9249	-4.49669
0.92	-45.2563	-4.19547	-18.7277	-5.34417
0.94	-22.0467	-4.50068	-9.12244	-8.66904
0.96	-17.1268	-4.64697	-9.07004	-11.0326
0.98	-21.7254	-4.62376	-20.4667	-9.52215
1	-14.9962	-5.56301	-9.79323	-9.07344
1.02	-16.3862	-8.49054	-9.6009	-10.4853
1.04	-8.25455	-15.2025	-7.86912	-14.486
1.06	-3.59277	-27.9634	-7.24614	-12.4901
1.08	-3.12805	-27.9992	-7.24761	-11.9361
1.1	-2.96747	-27.5618	-7.32647	-11.7394
1.12	-2.79012	-28.7593	-7.58714	-11.2165
1.14	-2.61329	-31.4751	-8.07554	-11.176
1.16	-2.40331	-33.4918	-8.44926	-11.1684
1.18	-2.30887	-32.6919	-8.59251	-10.8932
1.2	-2.36948	-29.2954	-8.52083	-10.3291
1.22	-2.47547	-25.8571	-8.33859	-9.6172
1.24	-2.5149	-24.1331	-8.23975	-8.91636
1.26	-2.4849	-24.0128	-8.48242	-8.29582
1.28	-2.47417	-24.8369	-9.2628	-7.73581
1.3	-2.51688	-26.293	-10.55	-7.21886
1.32	-2.47674	-27.9831	-11.9911	-6.79137
1.34	-2.28571	-29.2962	-12.7765	-6.52895
1.36	-2.12258	-29.6624	-12.2264	-6.4532
1.38	-2.08298	-27.5498	-11.1547	-6.50518
1.4	-2.04372	-24.0809	-10.6413	-6.59992
1.42	-2.13365	-21.5315	-10.9934	-6.68172
1.44	-2.15878	-20.4943	-12.1908	-6.73056
1.46	-2.28998	-19.9144	-13.8201	-6.73707
1.48	-2.69389	-19.4318	-14.2903	-6.68103
1.5	-3.16236	-19.7217	-12.9399	-6.54059
1.52	-3.0201	-21.295	-11.5587	-6.32248
1.54	-2.55743	-23.2443	-11.0351	-6.04573
1.56	-2.24275	-24.1085	-11.4851	-5.7244
1.58	-2.18025	-23.263	-12.979	-5.40329
1.6	-2.21884	-22.957	-15.4626	-5.14856
1.62	-2.12755	-24.1818	-17.6324	-4.99472
1.64	-2.03711	-24.8438	-17.0791	-4.90316
1.66	-2.04014	-22.9649	-15.1951	-4.80852
1.68	-2.11068	-19.3826	-13.7491	-4.73661
1.7	-1.97977	-17.8497	-13.2535	-4.75539
1.72	-1.88823	-17.4755	-13.781	-4.87756
1.74	-2.08747	-16.6226	-15.2997	-5.04461
1.76	-2.8787	-15.1011	-17.8873	-5.14648
1.78	-3.78875	-14.5667	-19.4903	-5.11526
1.8	-2.96791	-16.3407	-16.7267	-5.05044
1.82	-2.39002	-17.8789	-14.4026	-5.10068
1.84	-2.42877	-18.3815	-13.6681	-5.15842
1.86	-3.58966	-18.5089	-14.3415	-5.04299
1.88	-4.46991	-19.5292	-16.7011	-4.78503
1.9	-3.01175	-20.7464	-20.7085	-4.57505
1.92	-2.37389	-20.3014	-21.1314	-4.55296
1.94	-2.33685	-18.1405	-18.1875	-4.61196
1.96	-3.03423	-15.5014	-16.2428	-4.55662
1.98	-3.08137	-15.2022	-15.3163	-4.38601
2	-2.34915	-16.9666	-15.4706	-4.25741

## Sheet: Supp. Fig 1b
Freq [THz]	S11_TC	S21_TC	S11_wo_TC	S21_wo_TC
0.2	-24.7933	-1.9365	-28.6042	-1.73794
0.22	-39.1634	-2.02814	-30.9972	-1.82824
0.24	-29.1239	-2.14981	-20.7481	-1.97787
0.26	-26.2217	-2.28767	-16.4914	-2.17871
0.28	-29.3052	-2.42929	-14.2131	-2.40231
0.3	-33.5965	-2.58617	-13.1307	-2.60963
0.32	-25.9826	-2.77015	-13.0492	-2.76802
0.34	-23.5323	-2.97171	-14.122	-2.87044
0.36	-25.4599	-3.1759	-17.1205	-2.95422
0.38	-33.0356	-3.38915	-25.8935	-3.11129
0.4	-27.4317	-3.62287	-24.2045	-3.46185
0.42	-23.475	-3.85456	-15.3029	-4.06258
0.44	-24.4843	-4.0378	-11.87	-4.79947
0.46	-31.5409	-4.14464	-10.7756	-5.37978
0.48	-38.9813	-4.17479	-11.998	-5.455
0.5	-33.084	-4.15307	-19.8516	-5.02297
0.52	-37.0688	-4.17898	-14.9744	-5.16085
0.54	-25.982	-4.46547	-9.66385	-6.01815
0.56	-22.7596	-5.20828	-13.3935	-5.62188
0.58	-20.6299	-6.30154	-9.56141	-9.51257
0.6	-17.5493	-6.35819	-13.4602	-12.8859
0.62	-13.7592	-11.0843	-10.1685	-10.9382
0.64	-6.12135	-26.9073	-6.76534	-15.3596
0.66	-3.97391	-27.3855	-6.7409	-13.8587
0.68	-3.53492	-27.5558	-7.17759	-12.8043
0.7	-3.16154	-28.8845	-7.65084	-11.9135
0.72	-3.05035	-29.8837	-8.10927	-11.138
0.74	-3.20186	-28.2508	-8.55797	-10.4524
0.76	-3.34159	-25.5949	-9.01287	-9.83461
0.78	-3.23657	-24.2908	-9.48111	-9.26375
0.8	-2.94132	-24.8264	-9.9491	-8.72323
0.82	-2.64014	-26.4445	-10.3836	-8.20324
0.84	-2.48205	-27.4155	-10.75	-7.7017
0.86	-2.52221	-26.0421	-11.0374	-7.22283
0.88	-2.69097	-23.2982	-11.2822	-6.77404
0.9	-2.86943	-20.9338	-11.5929	-6.36276
0.92	-2.98904	-19.8386	-12.1549	-5.99476
0.94	-3.02259	-20.0825	-13.1133	-5.67458
0.96	-2.9212	-21.3271	-14.3434	-5.40697
0.98	-2.65877	-23.2229	-15.4301	-5.19728
1	-2.35268	-24.8865	-15.9566	-5.04921
1.02	-2.18712	-24.7039	-15.7736	-4.96073
1.04	-2.20828	-22.5452	-15.0889	-4.92034
1.06	-2.33644	-19.7994	-14.4513	-4.90608
1.08	-2.51476	-17.4793	-14.5141	-4.88861
1.1	-2.77634	-16.2252	-15.4158	-4.83919
1.12	-3.23539	-15.2961	-16.3808	-4.80292
1.14	-3.76611	-14.9829	-17.1025	-4.74974
1.16	-3.71408	-15.7512	-17.1839	-4.65694
1.18	-3.06879	-17.5041	-16.9446	-4.52848
1.2	-2.57911	-19.3068	-17.0251	-4.37737
1.22	-2.46479	-20.2439	-17.8395	-4.21463
1.24	-2.59772	-20.3468	-19.5972	-4.05094
1.26	-2.44085	-20.9497	-22.0299	-3.9043
1.28	-2.1715	-21.5158	-22.8189	-3.79794
1.3	-2.06882	-20.6245	-20.6541	-3.74504
1.32	-2.09655	-18.0142	-18.3996	-3.73669
1.34	-2.10807	-15.7923	-17.1561	-3.75143
1.36	-2.20805	-14.6256	-17.0501	-3.77925
1.38	-2.62976	-13.3825	-18.2311	-3.83223
1.4	-3.57098	-11.7583	-21.0215	-3.92414
1.42	-4.50831	-10.5795	-25.297	-4.03801
1.44	-3.89965	-10.7801	-25.3076	-4.12851
1.46	-3.21708	-11.5074	-21.5065	-4.16725
1.48	-3.47394	-11.6943	-19.3456	-4.17279
1.5	-5.07421	-11.406	-18.9035	-4.16701
1.52	-6.25513	-12.0372	-19.9071	-4.11885
1.54	-4.1236	-14.2272	-21.8877	-3.99914
1.56	-2.99118	-16.1112	-22.953	-3.85804
1.58	-3.26089	-16.5216	-21.9889	-3.7751
1.6	-4.98156	-16.1337	-21.2548	-3.75676
1.62	-4.30026	-16.8467	-22.1667	-3.7474
1.64	-2.78493	-17.2098	-25.8846	-3.73616
1.66	-2.41587	-16.0273	-29.1819	-3.80668
1.68	-3.07891	-14.4642	-21.9092	-4.0406
1.7	-3.21249	-14.9339	-17.8405	-4.34975
1.72	-2.43343	-15.8826	-16.0965	-4.54502
1.74	-2.00665	-15.6137	-16.1317	-4.56116
1.76	-2.16278	-15.7494	-19.2871	-4.57793
1.78	-2.40226	-16.9842	-38.5277	-4.9953
1.8	-2.30849	-16.3244	-20.0062	-5.92959
1.82	-1.90216	-16.4016	-14.2726	-7.14511
1.84	-2.26601	-18.175	-14.1975	-8.26444
1.86	-2.0833	-23.5094	-14.7671	-15.6979
1.88	-2.48994	-33.4169	-8.74921	-26.0161
1.9	-3.65176	-24.39	-7.72909	-18.748
1.92	-5.06107	-24.7808	-7.31016	-15.8965
1.94	-7.41087	-23.998	-7.09139	-13.6068
1.96	-10.4274	-21.6923	-7.09467	-11.6715
1.98	-5.50417	-20.6076	-7.55584	-10.1568
2	-3.32468	-20.9099	-8.66005	-9.07712

## Sheet: Supp. Fig 1c
Freq [THz]	S11_TC	S21_TC	S11_wo_TC	S21_wo_TC
0.2	-26.9224	-2.27836	-38.8517	-1.97867
0.22	-34.433	-2.45517	-22.1981	-2.18491
0.24	-26.6512	-2.70119	-16.497	-2.48634
0.26	-26.486	-2.96121	-13.6613	-2.84934
0.28	-31.171	-3.25611	-12.3204	-3.21285
0.3	-26.3241	-3.60826	-12.186	-3.51719
0.32	-23.2307	-3.98418	-13.5565	-3.74793
0.34	-22.6159	-4.34972	-18.1025	-3.99935
0.36	-24.1599	-4.76642	-31.9064	-4.52391
0.38	-27.3208	-5.29575	-15.3483	-5.56355
0.4	-32.0864	-5.66084	-11.0422	-6.84234
0.42	-31.6292	-5.36527	-10.594	-7.36079
0.44	-26.8515	-4.84311	-16.9548	-6.32043
0.46	-27.9496	-5.39468	-11.4308	-6.39256
0.48	-26.0068	-6.53885	-10.5114	-7.15441
0.5	-26.2007	-7.2682	-8.49464	-15.8813
0.52	-12.0643	-16.3607	-8.36511	-11.885
0.54	-5.19822	-25.5335	-6.35833	-15.6289
0.56	-3.73446	-27.2583	-6.47349	-14.0118
0.58	-4.53394	-26.7082	-6.93012	-12.7555
0.6	-3.57295	-26.0308	-7.47912	-11.6866
0.62	-3.25711	-27.5705	-8.09907	-10.7609
0.64	-3.3964	-27.0943	-8.77175	-9.95661
0.66	-3.40917	-25.5179	-9.46455	-9.25884
0.68	-3.28949	-23.3416	-10.1341	-8.65408
0.7	-3.0937	-23.204	-10.7417	-8.12776
0.72	-2.84106	-26.2948	-11.2729	-7.66479
0.74	-2.67406	-26.6325	-11.7474	-7.25129
0.76	-2.7507	-24.6651	-12.204	-6.8756
0.78	-3.01282	-21.9537	-12.6614	-6.52822
0.8	-3.24245	-19.8372	-13.0964	-6.20169
0.82	-3.32824	-19.0317	-13.47	-5.89124
0.84	-3.21807	-19.4899	-13.7769	-5.59557
0.86	-2.89991	-21.0187	-14.0788	-5.31648
0.88	-2.51698	-23.1274	-14.5043	-5.05725
0.9	-2.25457	-24.1825	-15.2074	-4.82129
0.92	-2.20492	-22.7525	-16.2889	-4.61249
0.94	-2.33912	-20.202	-17.6879	-4.43651
0.96	-2.58082	-17.7875	-18.9373	-4.30025
0.98	-2.91091	-15.9419	-19.1008	-4.20763
1	-3.38794	-14.7326	-18.1743	-4.15448
1.02	-3.90962	-14.1845	-17.1474	-4.12817
1.04	-3.93277	-14.5675	-16.5677	-4.11445
1.06	-3.3468	-15.9254	-16.7081	-4.1065
1.08	-2.79587	-17.651	-17.6938	-4.10666
1.1	-2.61509	-19.0473	-19.3116	-4.11644
1.12	-2.6816	-19.8778	-21.0292	-4.12578
1.14	-2.49802	-20.6537	-21.6588	-4.11793
1.16	-2.20588	-21.0824	-21.2559	-4.07298
1.18	-2.07016	-20.0539	-20.978	-3.99522
1.2	-2.06359	-17.5932	-21.4051	-3.89448
1.22	-2.08601	-15.5847	-22.2155	-3.78115
1.24	-2.2848	-14.2926	-22.1564	-3.67176
1.26	-2.87337	-12.8022	-20.7312	-3.58749
1.28	-3.94681	-11.1199	-19.3164	-3.53885
1.3	-4.46111	-10.209	-18.9029	-3.51606
1.32	-3.71517	-10.467	-20.0559	-3.50737
1.34	-3.44475	-10.8121	-24.0114	-3.533
1.36	-4.28395	-10.5832	-36.8984	-3.64602
1.38	-5.86134	-10.3949	-24.8507	-3.86962
1.4	-4.90996	-11.4259	-19.2119	-4.13146
1.42	-3.697	-12.9118	-17.0037	-4.30127
1.44	-4.52156	-13.6108	-16.96	-4.32447
1.46	-6.27898	-14.7443	-19.7693	-4.33971
1.48	-3.90739	-16.7176	-31.9343	-4.60973
1.5	-3.51965	-17.779	-22.8104	-5.26271
1.52	-5.25239	-18.4043	-16.0007	-6.14168
1.54	-2.78501	-19.8531	-16.2607	-7.01435
1.56	-3.24955	-19.1697	-17.3031	-11.8875
1.58	-2.77152	-25.063	-12.4259	-17.0075
1.6	-2.00464	-30.4119	-7.90343	-15.3772
1.62	-1.51194	-30.1368	-7.81009	-13.2308
1.64	-1.43613	-28.242	-8.17	-11.5507
1.66	-1.5131	-27.5491	-8.40123	-10.1982
1.68	-1.76815	-27.9638	-8.8041	-9.0483
1.7	-2.08269	-26.214	-9.81493	-8.09727
1.72	-2.39365	-23.3133	-11.4452	-7.25718
1.74	-2.68846	-21.1685	-12.8554	-6.49288
1.76	-3.02204	-19.8304	-12.8154	-5.91964
1.78	-3.58525	-18.2992	-12.1753	-5.56131
1.8	-4.85371	-16.3495	-12.1525	-5.3192
1.82	-7.30601	-14.8592	-12.9741	-5.15173
1.84	-8.49637	-14.698	-14.2152	-5.07429
1.86	-7.18632	-15.026	-15.0054	-5.03993
1.88	-6.38047	-15.0945	-15.1919	-4.96592
1.9	-5.29919	-15.3391	-15.331	-4.85485
1.92	-3.64776	-16.1858	-15.7037	-4.78855
1.94	-2.77284	-16.8195	-16.2488	-4.78571
1.96	-2.6996	-16.6654	-16.8	-4.7434
1.98	-2.95384	-16.212	-17.1841	-4.57959
2	-3.25528	-15.6763	-17.1496	-4.41724

## Sheet: Supp. Fig 2
freq. (Thz)	Polyimide Substrate (20µm)	SiN Substrate (1µm)
0.1	-1.40166	-1.34833
0.11	-1.41236	-1.3603
0.12	-1.42877	-1.3727
0.13	-1.45105	-1.38805
0.14	-1.47679	-1.40731
0.15	-1.50236	-1.42993
0.16	-1.52439	-1.45432
0.17	-1.54097	-1.47845
0.18	-1.55209	-1.50051
0.19	-1.55952	-1.51942
0.2	-1.56598	-1.53501
0.21	-1.57407	-1.54805
0.22	-1.58541	-1.55984
0.23	-1.6001	-1.57177
0.24	-1.6169	-1.58488
0.25	-1.63398	-1.59958
0.26	-1.64978	-1.61567
0.27	-1.66373	-1.63244
0.28	-1.67636	-1.64908
0.29	-1.68891	-1.66498
0.3	-1.70256	-1.68001
0.31	-1.71781	-1.69452
0.32	-1.73424	-1.70922
0.33	-1.75086	-1.72482
0.34	-1.76676	-1.74178
0.35	-1.78177	-1.76004
0.36	-1.79688	-1.77908
0.37	-1.81391	-1.79805
0.38	-1.83425	-1.81616
0.39	-1.85688	-1.83296
0.4	-1.87789	-1.84856
0.41	-1.89348	-1.86364
0.42	-1.90294	-1.87922
0.43	-1.90818	-1.89633
0.44	-1.91213	-1.91561
0.45	-1.91792	-1.93712
0.46	-1.92866	-1.96025
0.47	-1.94696	-1.98394
0.48	-1.97407	-2.00708
0.49	-2.008	-2.02885
0.5	-2.04045	-2.04894
0.51	-2.05525	-2.06766
0.52	-2.04404	-2.08575
0.53	-2.02761	-2.10406
0.54	-2.02638	-2.12329
0.55	-2.03855	-2.14378
0.56	-2.05764	-2.16544
0.57	-2.08117	-2.18792
0.58	-2.10911	-2.21078
0.59	-2.1407	-2.23367
0.6	-2.17249	-2.25647
0.61	-2.19923	-2.27921
0.62	-2.22204	-2.30197
0.63	-2.25429	-2.32474
0.64	-2.30051	-2.34732
0.65	-2.3511	-2.36942
0.66	-2.40209	-2.39077
0.67	-2.458	-2.41132
0.68	-2.52886	-2.43143
0.69	-2.63735	-2.45177
0.7	-2.85574	-2.47313
0.71	-3.26766	-2.49606
0.72	-3.35983	-2.52046
0.73	-3.26516	-2.54552
0.74	-3.27972	-2.56993
0.75	-3.37303	-2.59261
0.76	-3.51693	-2.61351
0.77	-3.7079	-2.63431
0.78	-3.96809	-2.65827
0.79	-4.36682	-2.68902
0.8	-5.12239	-2.72851
0.81	-5.95878	-2.7752
0.82	-5.05532	-2.82471
0.83	-4.55653	-2.87546
0.84	-4.49067	-2.94129
0.85	-4.73804	-3.07047
0.86	-5.47828	-3.18743
0.87	-7.03647	-3.31703
0.88	-9.2055	-3.45793
0.89	-11.9992	-3.61558
0.9	-15.7665	-3.7832
0.91	-28.5039	-3.94693
0.92	-28.4984	-4.1015
0.93	-26.2502	-4.25488
0.94	-25.4064	-4.41027
0.95	-25.3605	-4.54228
0.96	-25.9089	-4.60517
0.97	-26.976	-4.58633
0.98	-28.9069	-4.56219
0.99	-33.6117	-4.69902
1	-36.2117	-5.21741
1.01	-38.9619	-6.23283
1.02	-37.4281	-7.56227
1.03	-32.0174	-10.1423
1.04	-27.2399	-12.8888
1.05	-23.2138	-19.4279
1.06	-19.9116	-26.383
1.07	-18.1059	-28.0702
1.08	-18.6668	-27.7522
1.09	-20.7538	-27.3681
1.1	-23.3221	-27.3098
1.11	-26.2045	-27.6929
1.12	-29.5735	-28.5448
1.13	-31.9875	-29.779
1.14	-31.5791	-31.2026
1.15	-31.2594	-32.5425
1.16	-31.7064	-33.4485
1.17	-32.4441	-33.5717
1.18	-32.4679	-32.7981
1.19	-29.9493	-31.3475
1.2	-25.3079	-29.5646
1.21	-21.1839	-27.7533
1.22	-19.2268	-26.1709
1.23	-18.6969	-25.0236
1.24	-18.2894	-24.3962
1.25	-18.7587	-24.2239
1.26	-18.6576	-24.3763
1.27	-18.8165	-24.75
1.28	-19.321	-25.2894
1.29	-20.1059	-25.9619
1.3	-21.0416	-26.7309
1.31	-22.0088	-27.5463
1.32	-22.9323	-28.3479
1.33	-23.7967	-29.0688
1.34	-24.7707	-29.6298
1.35	-27.1794	-29.9216
1.36	-28.9049	-29.7889
1.37	-27.2809	-29.0621
1.38	-26.591	-27.6886
1.39	-26.108	-25.8788
1.4	-25.6189	-24.0556
1.41	-25.092	-22.5998
1.42	-24.5822	-21.6285
1.43	-24.142	-21.0273
1.44	-22.2418	-20.6291
1.45	-18.3213	-20.3132
1.46	-15.0446	-20.0174
1.47	-16.2474	-19.7368
1.48	-17.6715	-19.5359
1.49	-17.7198	-19.552
1.5	-16.8916	-19.9316
1.51	-15.9974	-20.6997
1.52	-15.4726	-21.7095
1.53	-15.615	-22.7436
1.54	-16.6191	-23.6224
1.55	-18.1815	-24.2283
1.56	-19.7013	-24.4884
1.57	-20.8255	-24.3621
1.58	-21.5303	-23.8689
1.59	-21.9321	-23.2162
1.6	-22.1499	-23.0507
